# Supplementary material for: Crystal structure of (E)-5-di­ethyl­amino-2-({[4-(di­methyl­amino)­phen­yl]imino}­meth­yl)phenol
Source: Acta Crystallogr E Crystallogr Commun. 2015 Jun 24;71(Pt 7):o503. doi: 10.1107/S2056989015011779 (PMC4518928; doi:10.1107/S2056989015011779)
Supplement: Supplementary file 1 [file e-71-0o503-sup1.cif]

##############################################################################
#                                                                            #
# This CIF contains the data in a paper accepted for publication in          #
# Acta Crystallographica Section E. It conforms to the requirements of       #
# Notes for Authors for Acta Crystallographica Section E, and has been       #
# peer reviewed under the auspices of the IUCr Commission on Journals.       #
#                                                                            #
# Full details of the Crystallographic Information File format               #
# are given in the paper "The Crystallographic Information File (CIF):       #
# a New Standard Archive File for Crystallography" by S. R. Hall, F. H.      #
# Allen and I. D. Brown [Acta Cryst. (1991), A47, 655-685].                  #
#                                                                            #
# The current version of the core CIF dictionary is obtainable from          #
# ftp://ftp.iucr.org/pub/cif_core.dic.                                       #
#                                                                            #
# Software is freely available for graphical display of the structure(s)     #
# in this CIF. For information consult the CIF software page                 #
# http://www.iucr.org/resources/cif/software.                                #
#                                                                            #
# This file may be used for bona fide research purposes within the           #
# scientific community so long as proper attribution is given to the journal # 
# article from which it was obtained.                                        #
#                                                                            #
##############################################################################
data_global
_audit_creation_method     SHELXL97
_journal_date_recd_electronic     2015-06-15
_journal_date_accepted     2015-06-19
_journal_name_full     'Acta Crystallographica, Section E'
_journal_year     2015
_journal_volume     71
_journal_issue      7
_journal_page_first     o503
_journal_page_last     o503
_journal_paper_category     HO
_journal_paper_doi     10.1107/S2056989015011779
_journal_coeditor_code     SU5157
_publ_contact_author_name     'G. Chakkaravarthi'
_publ_contact_author_address
;
Department of Physics
CPCL Polytechnic College
Chennai 600 068
India
;
_publ_contact_author_email
                          'chakkaravarthi_2005@yahoo.com, rajagopal18@yahoo.com'
_publ_contact_author_fax     ?
_publ_contact_author_phone     '09940334668'
_publ_section_title
;
Crystal structure of
(<i>E</i>)-5-diethylamino-2-({[4-(dimethylamino)phenyl]imino}methyl)phenol
;
loop_
    _publ_author_name
    _publ_author_address
    'C. Vidya Rani'
;
PG & Research Department of Chemistry,
Chikkanna Government Arts College,
Tiruppur 641 602,
India
;
    'G. Chakkaravarthi'
;
Department of Physics,
CPCL Polytechnic College,
Chennai 600 068,
India
;
    'G. Rajagopal'
;
PG & Research Department of Chemistry,
Chikkanna Government Arts College,
Tiruppur 641 602,
India
;
_publ_section_synopsis     .
data_I
_audit_creation_method     SHELXL-97
_chemical_name_systematic
;
(<i>E</i>)-5-Diethylamino-2-({[4-(dimethylamino)phenyl]imino}methyl)phenol
;
_chemical_name_common     ?
_chemical_formula_moiety     'C19 H25 N3 O'
_chemical_formula_sum     'C19 H25 N3 O'
_chemical_formula_iupac     'C19 H25 N3 O'
_chemical_formula_weight     311.42
_chemical_melting_point     ?
_symmetry_cell_setting     monoclinic
_symmetry_space_group_name_H-M     'P 21'
_symmetry_space_group_name_Hall     'P 2yb'
loop_
    _symmetry_equiv_pos_as_xyz
    'x, y, z'
    '-x, y+1/2, -z'
_cell_length_a     8.8201(7)
_cell_length_b     7.8850(7)
_cell_length_c     13.0639(10)
_cell_angle_alpha     90.00
_cell_angle_beta     108.407(3)
_cell_angle_gamma     90.00
_cell_volume     862.06(12)
_cell_formula_units_Z     2
_cell_measurement_reflns_used     4428
_cell_measurement_theta_min     2.4
_cell_measurement_theta_max     27.2
_cell_measurement_temperature     295(2)
_exptl_crystal_description     block
_exptl_crystal_colour     colourless
_exptl_crystal_size_max     0.26
_exptl_crystal_size_mid     0.22
_exptl_crystal_size_min     0.20
_exptl_crystal_density_diffrn     1.200
_exptl_crystal_density_meas     ?
_exptl_crystal_density_method     'not measured'
_exptl_crystal_F_000     336
_exptl_absorpt_coefficient_mu     0.075
_exptl_absorpt_correction_type     multi-scan
_exptl_absorpt_process_details
;
(SADABS; Sheldrick, 1996)
;
_exptl_absorpt_correction_T_min     0.9806
_exptl_absorpt_correction_T_max     0.9851
_exptl_special_details     ?
_diffrn_ambient_temperature     295(2)
_diffrn_radiation_type     MoK\a
_diffrn_radiation_wavelength     0.71073
_diffrn_radiation_source     'fine-focus sealed tube'
_diffrn_radiation_monochromator     graphite
_diffrn_measurement_device_type     'Bruker Kappa APEXII CCD'
_diffrn_measurement_method     '\w and \f scan'
_diffrn_detector_area_resol_mean     ?
_diffrn_reflns_number     13009
_diffrn_reflns_av_R_equivalents     0.0274
_diffrn_reflns_av_sigmaI/netI     0.0323
_diffrn_reflns_theta_min     2.43
_diffrn_reflns_theta_max     27.28
_diffrn_reflns_theta_full     27.28
_diffrn_measured_fraction_theta_max     0.992
_diffrn_measured_fraction_theta_full     0.992
_diffrn_reflns_limit_h_min     -11
_diffrn_reflns_limit_h_max     10
_diffrn_reflns_limit_k_min     -10
_diffrn_reflns_limit_k_max     10
_diffrn_reflns_limit_l_min     -16
_diffrn_reflns_limit_l_max     16
_diffrn_standards_number     0
_diffrn_standards_interval_count     ?
_diffrn_standards_interval_time     0
_diffrn_standards_decay_%     ?
_refine_special_details
;
 Refinement of F^2^ against ALL reflections.  The weighted R-factor wR and
 goodness of fit S are based on F^2^, conventional R-factors R are based
 on F, with F set to zero for negative F^2^. The threshold expression of
 F^2^ > 2sigma(F^2^) is used only for calculating R-factors(gt) etc. and is
 not relevant to the choice of reflections for refinement.  R-factors based
 on F^2^ are statistically about twice as large as those based on F, and R-
 factors based on ALL data will be even larger.
;
_reflns_number_total     3825
_reflns_number_gt     2438
_reflns_threshold_expression     I>2sigma(I)
_refine_ls_structure_factor_coef     Fsqd
_refine_ls_matrix_type     full
_refine_ls_R_factor_all     0.0921
_refine_ls_R_factor_gt     0.0524
_refine_ls_wR_factor_gt     0.1336
_refine_ls_wR_factor_ref     0.1591
_refine_ls_goodness_of_fit_ref     1.031
_refine_ls_restrained_S_all     1.043
_refine_ls_number_reflns     3825
_refine_ls_number_parameters     214
_refine_ls_number_restraints     6
_refine_ls_hydrogen_treatment     constr
_refine_ls_weighting_scheme     calc
_refine_ls_weighting_details
         'calc w=1/[\s^2^(Fo^2^)+(0.0751P)^2^+0.1538P] where P=(Fo^2^+2Fc^2^)/3'
_atom_sites_solution_hydrogens     geom
_atom_sites_solution_primary     direct
_atom_sites_solution_secondary     difmap
_refine_ls_shift/su_max     0.000
_refine_ls_shift/su_mean     0.000
_refine_diff_density_max     0.293
_refine_diff_density_min     -0.157
_refine_ls_extinction_method
;
SHELXL97 (Sheldrick, 2008)
;
_refine_ls_extinction_coef     0.014(4)
_refine_ls_extinction_expression
                                  'Fc^*^=kFc[1+0.001xFc^2^\l^3^/sin(2\q)]^-1/4^'
loop_
    _atom_type_symbol
    _atom_type_description
    _atom_type_scat_dispersion_real
    _atom_type_scat_dispersion_imag
    _atom_type_scat_source
    'C' 'C' 0.0033 0.0016
                         'International Tables Vol C Tables 4.2.6.8 and 6.1.1.4'
    'H' 'H' 0.0000 0.0000
                         'International Tables Vol C Tables 4.2.6.8 and 6.1.1.4'
    'N' 'N' 0.0061 0.0033
                         'International Tables Vol C Tables 4.2.6.8 and 6.1.1.4'
    'O' 'O' 0.0106 0.0060
                         'International Tables Vol C Tables 4.2.6.8 and 6.1.1.4'
_computing_data_collection
;
APEX2 (Bruker, 2004)
;
_computing_cell_refinement
;
SAINT (Bruker, 2004)
;
_computing_data_reduction
;
SAINT (Bruker, 2004)
;
_computing_structure_solution
;
SHELXS97 (Sheldrick, 2008)
;
_computing_structure_refinement
;
SHELXL97 (Sheldrick, 2008)
;
_computing_molecular_graphics
;
PLATON (Spek, 2009) and Mercury (Macrae <i>et al.</i>,  2008)
;
_computing_publication_material
;
SHELXL97 (Sheldrick, 2008) and PLATON (Spek, 2009)
;
loop_
    _atom_site_type_symbol
    _atom_site_label
    _atom_site_fract_x
    _atom_site_fract_y
    _atom_site_fract_z
    _atom_site_U_iso_or_equiv
    _atom_site_adp_type
    _atom_site_calc_flag
    _atom_site_refinement_flags
    _atom_site_occupancy
    _atom_site_symmetry_multiplicity
    _atom_site_disorder_assembly
    _atom_site_disorder_group
    C C1 0.4431(4) 0.6814(5) 0.2015(2) 0.0780(10) Uani d . 1 1 . .
    H H1A 0.3484 0.6253 0.1573 0.117 Uiso calc R 1 1 . .
    H H1B 0.5213 0.6840 0.1644 0.117 Uiso calc R 1 1 . .
    H H1C 0.4171 0.7953 0.2159 0.117 Uiso calc R 1 1 . .
    C C2 0.6641(4) 0.5264(6) 0.3287(3) 0.0902(12) Uani d U 1 1 . .
    H H2A 0.7316 0.5867 0.3901 0.135 Uiso calc R 1 1 . .
    H H2B 0.7039 0.5405 0.2688 0.135 Uiso calc R 1 1 . .
    H H2C 0.6635 0.4081 0.3459 0.135 Uiso calc R 1 1 . .
    C C3 0.4220(3) 0.5850(3) 0.3736(2) 0.0502(6) Uani d . 1 1 . .
    C C4 0.2713(3) 0.6598(4) 0.3525(2) 0.0547(7) Uani d . 1 1 . .
    H H4 0.2275 0.7180 0.2880 0.066 Uiso calc R 1 1 . .
    C C5 0.1861(3) 0.6502(4) 0.42371(19) 0.0512(6) Uani d . 1 1 . .
    H H5 0.0860 0.7008 0.4067 0.061 Uiso calc R 1 1 . .
    C C6 0.2487(3) 0.5648(3) 0.52175(18) 0.0444(6) Uani d . 1 1 . .
    C C7 0.3965(3) 0.4922(3) 0.5425(2) 0.0508(6) Uani d . 1 1 . .
    H H7 0.4405 0.4352 0.6075 0.061 Uiso calc R 1 1 . .
    C C8 0.4820(3) 0.5003(4) 0.4715(2) 0.0537(7) Uani d . 1 1 . .
    H H8 0.5816 0.4483 0.4889 0.064 Uiso calc R 1 1 . .
    C C9 0.0435(3) 0.6249(4) 0.59847(19) 0.0481(6) Uani d . 1 1 . .
    H H9 -0.0034 0.6975 0.5411 0.058 Uiso calc R 1 1 . .
    C C10 -0.0294(3) 0.6066(3) 0.68154(19) 0.0462(6) Uani d . 1 1 . .
    C C11 -0.1669(3) 0.6947(3) 0.6784(2) 0.0537(7) Uani d . 1 1 . .
    H H11 -0.2150 0.7626 0.6188 0.064 Uiso calc R 1 1 . .
    C C12 -0.2347(3) 0.6864(4) 0.7586(2) 0.0596(8) Uani d . 1 1 . .
    H H12 -0.3278 0.7467 0.7524 0.072 Uiso calc R 1 1 . .
    C C13 -0.1648(3) 0.5871(4) 0.8507(2) 0.0528(6) Uani d . 1 1 . .
    C C14 -0.0279(3) 0.4940(3) 0.8547(2) 0.0523(7) Uani d . 1 1 . .
    H H14 0.0198 0.4255 0.9141 0.063 Uiso calc R 1 1 . .
    C C15 0.0370(3) 0.5025(3) 0.7722(2) 0.0472(6) Uani d . 1 1 . .
    C C16 -0.1784(4) 0.4511(5) 1.0194(3) 0.0834(10) Uani d DU 1 1 . .
    H H16A -0.2702 0.4176 1.0403 0.100 Uiso calc R 1 1 . .
    H H16B -0.1393 0.3520 0.9915 0.100 Uiso calc R 1 1 . .
    C C17 -0.0541(5) 0.5166(6) 1.1125(3) 0.1089(14) Uani d D 1 1 . .
    H H17A 0.0389 0.5432 1.0925 0.163 Uiso calc R 1 1 . .
    H H17B -0.0274 0.4327 1.1686 0.163 Uiso calc R 1 1 . .
    H H17C -0.0917 0.6173 1.1380 0.163 Uiso calc R 1 1 . .
    C C18 -0.3507(4) 0.7080(5) 0.9409(3) 0.0835(10) Uani d U 1 1 . .
    H H18A -0.3375 0.7326 1.0160 0.100 Uiso calc R 1 1 . .
    H H18B -0.3372 0.8131 0.9062 0.100 Uiso calc R 1 1 . .
    C C19 -0.5106(4) 0.6420(8) 0.8890(4) 0.1178(15) Uani d . 1 1 . .
    H H19A -0.5223 0.6129 0.8156 0.177 Uiso calc R 1 1 . .
    H H19B -0.5881 0.7267 0.8905 0.177 Uiso calc R 1 1 . .
    H H19C -0.5270 0.5428 0.9268 0.177 Uiso calc R 1 1 . .
    N N1 0.5063(3) 0.5915(4) 0.30117(18) 0.0693(7) Uani d U 1 1 . .
    N N2 0.1707(2) 0.5451(3) 0.60028(16) 0.0495(5) Uani d . 1 1 . .
    N N3 -0.2261(3) 0.5836(4) 0.9344(2) 0.0826(9) Uani d U 1 1 . .
    O O1 0.1678(2) 0.4075(3) 0.77919(17) 0.0695(6) Uani d . 1 1 . .
    H H1 0.2010 0.4308 0.7289 0.104 Uiso calc R 1 1 . .
loop_
    _atom_site_aniso_label
    _atom_site_aniso_U_11
    _atom_site_aniso_U_22
    _atom_site_aniso_U_33
    _atom_site_aniso_U_12
    _atom_site_aniso_U_13
    _atom_site_aniso_U_23
    C1 0.097(2) 0.090(3) 0.0568(17) -0.0042(19) 0.0384(16) 0.0063(17)
    C2 0.0743(17) 0.127(3) 0.082(2) 0.0100(19) 0.0428(18) 0.012(2)
    C3 0.0561(14) 0.0511(15) 0.0454(13) -0.0092(13) 0.0189(11) 0.0004(12)
    C4 0.0608(16) 0.0587(17) 0.0431(13) 0.0034(14) 0.0143(12) 0.0113(13)
    C5 0.0487(13) 0.0557(16) 0.0487(14) 0.0064(12) 0.0148(11) 0.0060(13)
    C6 0.0510(14) 0.0410(14) 0.0418(13) -0.0028(12) 0.0154(11) 0.0013(11)
    C7 0.0506(14) 0.0535(16) 0.0453(14) 0.0033(13) 0.0110(11) 0.0073(12)
    C8 0.0494(14) 0.0554(16) 0.0544(16) 0.0018(12) 0.0137(12) 0.0038(13)
    C9 0.0505(14) 0.0473(15) 0.0436(13) -0.0018(13) 0.0107(11) 0.0001(11)
    C10 0.0455(13) 0.0444(14) 0.0467(13) -0.0009(11) 0.0116(10) -0.0012(11)
    C11 0.0547(14) 0.0533(16) 0.0496(14) 0.0138(12) 0.0113(12) 0.0110(12)
    C12 0.0529(14) 0.066(2) 0.0604(16) 0.0188(13) 0.0188(13) 0.0095(14)
    C13 0.0533(14) 0.0548(16) 0.0530(14) 0.0039(13) 0.0207(11) 0.0075(13)
    C14 0.0543(15) 0.0523(16) 0.0506(15) 0.0101(13) 0.0167(12) 0.0147(13)
    C15 0.0403(12) 0.0443(14) 0.0554(15) 0.0053(11) 0.0129(11) 0.0050(12)
    C16 0.086(2) 0.093(3) 0.081(2) 0.0042(18) 0.0414(19) 0.0168(16)
    C17 0.126(3) 0.098(3) 0.097(3) 0.010(3) 0.028(3) -0.008(3)
    C18 0.080(2) 0.107(3) 0.075(2) 0.0190(17) 0.0400(18) 0.0039(19)
    C19 0.094(3) 0.134(4) 0.131(4) 0.014(3) 0.043(3) -0.015(3)
    N1 0.0737(14) 0.083(2) 0.0611(15) 0.0044(13) 0.0357(13) 0.0146(14)
    N2 0.0530(12) 0.0515(14) 0.0459(11) 0.0007(10) 0.0184(9) 0.0030(10)
    N3 0.0769(16) 0.112(2) 0.0696(16) 0.0288(15) 0.0381(13) 0.0210(15)
    O1 0.0666(12) 0.0777(14) 0.0737(14) 0.0302(11) 0.0356(10) 0.0283(11)
_geom_special_details
;
 All esds (except the esd in the dihedral angle between two l.s. planes)
 are estimated using the full covariance matrix.  The cell esds are taken
 into account individually in the estimation of esds in distances, angles
 and torsion angles; correlations between esds in cell parameters are only
 used when they are defined by crystal symmetry.  An approximate (isotropic)
 treatment of cell esds is used for estimating esds involving l.s. planes.
;
loop_
    _geom_bond_atom_site_label_1
    _geom_bond_atom_site_label_2
    _geom_bond_site_symmetry_2
    _geom_bond_distance
    _geom_bond_publ_flag
    C1 N1 . 1.432(4) ?
    C1 H1A . 0.9600 ?
    C1 H1B . 0.9600 ?
    C1 H1C . 0.9600 ?
    C2 N1 . 1.419(4) ?
    C2 H2A . 0.9600 ?
    C2 H2B . 0.9600 ?
    C2 H2C . 0.9600 ?
    C3 N1 . 1.377(3) ?
    C3 C8 . 1.390(4) ?
    C3 C4 . 1.400(4) ?
    C4 C5 . 1.370(4) ?
    C4 H4 . 0.9300 ?
    C5 C6 . 1.397(3) ?
    C5 H5 . 0.9300 ?
    C6 C7 . 1.370(3) ?
    C6 N2 . 1.413(3) ?
    C7 C8 . 1.370(4) ?
    C7 H7 . 0.9300 ?
    C8 H8 . 0.9300 ?
    C9 N2 . 1.280(3) ?
    C9 C10 . 1.433(3) ?
    C9 H9 . 0.9300 ?
    C10 C11 . 1.386(3) ?
    C10 C15 . 1.407(3) ?
    C11 C12 . 1.363(4) ?
    C11 H11 . 0.9300 ?
    C12 C13 . 1.404(4) ?
    C12 H12 . 0.9300 ?
    C13 N3 . 1.364(3) ?
    C13 C14 . 1.400(3) ?
    C14 C15 . 1.373(4) ?
    C14 H14 . 0.9300 ?
    C15 O1 . 1.354(3) ?
    C16 C17 . 1.451(5) ?
    C16 N3 . 1.485(4) ?
    C16 H16A . 0.9700 ?
    C16 H16B . 0.9700 ?
    C17 H17A . 0.9600 ?
    C17 H17B . 0.9600 ?
    C17 H17C . 0.9600 ?
    C18 C19 . 1.454(5) ?
    C18 N3 . 1.495(4) ?
    C18 H18A . 0.9700 ?
    C18 H18B . 0.9700 ?
    C19 H19A . 0.9600 ?
    C19 H19B . 0.9600 ?
    C19 H19C . 0.9600 ?
    O1 H1 . 0.8200 ?
loop_
    _geom_angle_atom_site_label_1
    _geom_angle_atom_site_label_2
    _geom_angle_atom_site_label_3
    _geom_angle_site_symmetry_1
    _geom_angle_site_symmetry_3
    _geom_angle
    _geom_angle_publ_flag
    N1 C1 H1A . . 109.5 ?
    N1 C1 H1B . . 109.5 ?
    H1A C1 H1B . . 109.5 ?
    N1 C1 H1C . . 109.5 ?
    H1A C1 H1C . . 109.5 ?
    H1B C1 H1C . . 109.5 ?
    N1 C2 H2A . . 109.5 ?
    N1 C2 H2B . . 109.5 ?
    H2A C2 H2B . . 109.5 ?
    N1 C2 H2C . . 109.5 ?
    H2A C2 H2C . . 109.5 ?
    H2B C2 H2C . . 109.5 ?
    N1 C3 C8 . . 121.2(2) ?
    N1 C3 C4 . . 122.3(2) ?
    C8 C3 C4 . . 116.4(2) ?
    C5 C4 C3 . . 122.2(2) ?
    C5 C4 H4 . . 118.9 ?
    C3 C4 H4 . . 118.9 ?
    C4 C5 C6 . . 120.4(2) ?
    C4 C5 H5 . . 119.8 ?
    C6 C5 H5 . . 119.8 ?
    C7 C6 C5 . . 117.3(2) ?
    C7 C6 N2 . . 117.5(2) ?
    C5 C6 N2 . . 125.2(2) ?
    C8 C7 C6 . . 122.6(2) ?
    C8 C7 H7 . . 118.7 ?
    C6 C7 H7 . . 118.7 ?
    C7 C8 C3 . . 121.0(2) ?
    C7 C8 H8 . . 119.5 ?
    C3 C8 H8 . . 119.5 ?
    N2 C9 C10 . . 122.5(2) ?
    N2 C9 H9 . . 118.8 ?
    C10 C9 H9 . . 118.8 ?
    C11 C10 C15 . . 116.4(2) ?
    C11 C10 C9 . . 121.6(2) ?
    C15 C10 C9 . . 121.9(2) ?
    C12 C11 C10 . . 123.1(2) ?
    C12 C11 H11 . . 118.5 ?
    C10 C11 H11 . . 118.5 ?
    C11 C12 C13 . . 120.3(2) ?
    C11 C12 H12 . . 119.8 ?
    C13 C12 H12 . . 119.8 ?
    N3 C13 C14 . . 121.0(2) ?
    N3 C13 C12 . . 121.3(2) ?
    C14 C13 C12 . . 117.7(2) ?
    C15 C14 C13 . . 120.9(2) ?
    C15 C14 H14 . . 119.5 ?
    C13 C14 H14 . . 119.5 ?
    O1 C15 C14 . . 118.5(2) ?
    O1 C15 C10 . . 119.9(2) ?
    C14 C15 C10 . . 121.6(2) ?
    C17 C16 N3 . . 109.7(3) ?
    C17 C16 H16A . . 109.7 ?
    N3 C16 H16A . . 109.7 ?
    C17 C16 H16B . . 109.7 ?
    N3 C16 H16B . . 109.7 ?
    H16A C16 H16B . . 108.2 ?
    C16 C17 H17A . . 109.5 ?
    C16 C17 H17B . . 109.5 ?
    H17A C17 H17B . . 109.5 ?
    C16 C17 H17C . . 109.5 ?
    H17A C17 H17C . . 109.5 ?
    H17B C17 H17C . . 109.5 ?
    C19 C18 N3 . . 111.1(3) ?
    C19 C18 H18A . . 109.4 ?
    N3 C18 H18A . . 109.4 ?
    C19 C18 H18B . . 109.4 ?
    N3 C18 H18B . . 109.4 ?
    H18A C18 H18B . . 108.0 ?
    C18 C19 H19A . . 109.5 ?
    C18 C19 H19B . . 109.5 ?
    H19A C19 H19B . . 109.5 ?
    C18 C19 H19C . . 109.5 ?
    H19A C19 H19C . . 109.5 ?
    H19B C19 H19C . . 109.5 ?
    C3 N1 C2 . . 120.8(2) ?
    C3 N1 C1 . . 120.2(2) ?
    C2 N1 C1 . . 118.6(2) ?
    C9 N2 C6 . . 123.9(2) ?
    C13 N3 C16 . . 121.5(3) ?
    C13 N3 C18 . . 121.1(3) ?
    C16 N3 C18 . . 117.4(2) ?
    C15 O1 H1 . . 109.5 ?
loop_
    _geom_torsion_atom_site_label_1
    _geom_torsion_atom_site_label_2
    _geom_torsion_atom_site_label_3
    _geom_torsion_atom_site_label_4
    _geom_torsion_site_symmetry_1
    _geom_torsion_site_symmetry_2
    _geom_torsion_site_symmetry_3
    _geom_torsion_site_symmetry_4
    _geom_torsion
    _geom_torsion_publ_flag
    N1 C3 C4 C5 . . . . 178.6(3) ?
    C8 C3 C4 C5 . . . . -0.3(4) ?
    C3 C4 C5 C6 . . . . 0.5(4) ?
    C4 C5 C6 C7 . . . . -0.2(4) ?
    C4 C5 C6 N2 . . . . -179.1(3) ?
    C5 C6 C7 C8 . . . . -0.3(4) ?
    N2 C6 C7 C8 . . . . 178.7(2) ?
    C6 C7 C8 C3 . . . . 0.5(4) ?
    N1 C3 C8 C7 . . . . -179.0(3) ?
    C4 C3 C8 C7 . . . . -0.2(4) ?
    N2 C9 C10 C11 . . . . 179.7(2) ?
    N2 C9 C10 C15 . . . . 1.7(4) ?
    C15 C10 C11 C12 . . . . 1.4(4) ?
    C9 C10 C11 C12 . . . . -176.7(3) ?
    C10 C11 C12 C13 . . . . 0.8(4) ?
    C11 C12 C13 N3 . . . . 176.7(3) ?
    C11 C12 C13 C14 . . . . -2.1(4) ?
    N3 C13 C14 C15 . . . . -177.6(3) ?
    C12 C13 C14 C15 . . . . 1.2(4) ?
    C13 C14 C15 O1 . . . . -178.8(3) ?
    C13 C14 C15 C10 . . . . 1.1(4) ?
    C11 C10 C15 O1 . . . . 177.5(3) ?
    C9 C10 C15 O1 . . . . -4.4(4) ?
    C11 C10 C15 C14 . . . . -2.3(4) ?
    C9 C10 C15 C14 . . . . 175.8(3) ?
    C8 C3 N1 C2 . . . . -6.4(5) ?
    C4 C3 N1 C2 . . . . 174.8(3) ?
    C8 C3 N1 C1 . . . . -179.2(3) ?
    C4 C3 N1 C1 . . . . 2.1(4) ?
    C10 C9 N2 C6 . . . . -177.7(2) ?
    C7 C6 N2 C9 . . . . 170.0(2) ?
    C5 C6 N2 C9 . . . . -11.0(4) ?
    C14 C13 N3 C16 . . . . -15.8(5) ?
    C12 C13 N3 C16 . . . . 165.5(3) ?
    C14 C13 N3 C18 . . . . 167.5(3) ?
    C12 C13 N3 C18 . . . . -11.3(5) ?
    C17 C16 N3 C13 . . . . 97.4(4) ?
    C17 C16 N3 C18 . . . . -85.7(4) ?
    C19 C18 N3 C13 . . . . 91.4(4) ?
    C19 C18 N3 C16 . . . . -85.5(4) ?
loop_
    _geom_hbond_atom_site_label_D
    _geom_hbond_atom_site_label_H
    _geom_hbond_atom_site_label_A
    _geom_hbond_site_symmetry_A
    _geom_hbond_distance_DH
    _geom_hbond_distance_HA
    _geom_hbond_distance_DA
    _geom_hbond_angle_DHA
    _geom_hbond_publ_flag
    O1 H1 N2 . 0.82 1.85 2.585(3) 148 y
    C11 H11 Cg1 2_556 0.93 2.71 3.517(3) 145 y
    C17 H17B Cg2 2_547 0.96 2.90 3.743(5) 147 y
_iucr_refine_instructions_details
;
TITL L1 in P2(1)
CELL  0.71073   8.8201   7.8850  13.0639   90.000  108.407   90.000
ZERR     2.00   0.0007   0.0007   0.0010    0.000    0.003    0.000
LATT  -1
SYMM  - X, 1/2 + Y, - Z
SFAC  C    H    N    O
UNIT  38   50   6    2
MERG   2
DELU 0.001 N3 C16 N3 C18 N1 C2
DFIX 1.54 0.01 C16 C17
FMAP   2
PLAN   20
SIZE     0.20   0.22   0.26
ACTA
BOND   $H
CONF
HTAB O1 N2
L.S.   7
TEMP    22.00
WGHT    0.075100    0.153800
EXTI    0.014413
FVAR       0.28895
C1    1    0.443060    0.681429    0.201497    11.00000    0.09721    0.08980 =
         0.05682    0.00633    0.03843   -0.00422
AFIX 137
H1A   2    0.348404    0.625310    0.157322    11.00000   -1.50000
H1B   2    0.521260    0.683967    0.164427    11.00000   -1.50000
H1C   2    0.417124    0.795320    0.215933    11.00000   -1.50000
AFIX   0
C2    1    0.664101    0.526414    0.328736    11.00000    0.07431    0.12733 =
         0.08165    0.01238    0.04284    0.00997
AFIX 137
H2A   2    0.731638    0.586672    0.390096    11.00000   -1.50000
H2B   2    0.703909    0.540470    0.268829    11.00000   -1.50000
H2C   2    0.663519    0.408096    0.345933    11.00000   -1.50000
AFIX   0
C3    1    0.422048    0.585030    0.373636    11.00000    0.05607    0.05109 =
         0.04538    0.00044    0.01888   -0.00924
C4    1    0.271318    0.659841    0.352527    11.00000    0.06080    0.05872 =
         0.04309    0.01130    0.01429    0.00337
AFIX  43
H4    2    0.227548    0.718047    0.287993    11.00000   -1.20000
AFIX   0
C5    1    0.186117    0.650210    0.423711    11.00000    0.04872    0.05568 =
         0.04875    0.00599    0.01477    0.00638
AFIX  43
H5    2    0.085976    0.700843    0.406666    11.00000   -1.20000
AFIX   0
C6    1    0.248691    0.564811    0.521752    11.00000    0.05096    0.04097 =
         0.04179    0.00127    0.01542   -0.00285
C7    1    0.396482    0.492225    0.542540    11.00000    0.05063    0.05354 =
         0.04532    0.00730    0.01098    0.00328
AFIX  43
H7    2    0.440524    0.435206    0.607494    11.00000   -1.20000
AFIX   0
C8    1    0.481982    0.500270    0.471480    11.00000    0.04938    0.05537 =
         0.05444    0.00375    0.01369    0.00181
AFIX  43
H8    2    0.581558    0.448285    0.488936    11.00000   -1.20000
AFIX   0
C9    1    0.043473    0.624911    0.598474    11.00000    0.05053    0.04735 =
         0.04365    0.00010    0.01074   -0.00177
AFIX  43
H9    2   -0.003407    0.697479    0.541072    11.00000   -1.20000
AFIX   0
C10   1   -0.029408    0.606622    0.681538    11.00000    0.04551    0.04444 =
         0.04666   -0.00123    0.01155   -0.00095
C11   1   -0.166868    0.694665    0.678418    11.00000    0.05473    0.05326 =
         0.04963    0.01098    0.01131    0.01379
AFIX  43
H11   2   -0.215005    0.762571    0.618790    11.00000   -1.20000
AFIX   0
C12   1   -0.234743    0.686354    0.758641    11.00000    0.05287    0.06630 =
         0.06041    0.00946    0.01881    0.01882
AFIX  43
H12   2   -0.327831    0.746726    0.752358    11.00000   -1.20000
AFIX   0
C13   1   -0.164838    0.587097    0.850738    11.00000    0.05334    0.05480 =
         0.05299    0.00745    0.02072    0.00392
C14   1   -0.027859    0.494014    0.854722    11.00000    0.05426    0.05228 =
         0.05063    0.01473    0.01674    0.01006
AFIX  43
H14   2    0.019808    0.425468    0.914114    11.00000   -1.20000
AFIX   0
C15   1    0.037039    0.502538    0.772178    11.00000    0.04026    0.04434 =
         0.05541    0.00498    0.01292    0.00532
C16   1   -0.178369    0.451149    1.019352    11.00000    0.08632    0.09301 =
         0.08127    0.01677    0.04139    0.00420
AFIX  23
H16A  2   -0.270208    0.417554    1.040278    11.00000   -1.20000
H16B  2   -0.139331    0.352007    0.991522    11.00000   -1.20000
AFIX   0
C17   1   -0.054120    0.516615    1.112502    11.00000    0.12590    0.09810 =
         0.09746   -0.00814    0.02773    0.01024
AFIX 137
H17A  2    0.038942    0.543168    1.092479    11.00000   -1.50000
H17B  2   -0.027386    0.432679    1.168601    11.00000   -1.50000
H17C  2   -0.091726    0.617304    1.138045    11.00000   -1.50000
AFIX   0
C18   1   -0.350725    0.708033    0.940905    11.00000    0.07985    0.10695 =
         0.07469    0.00385    0.03996    0.01900
AFIX  23
H18A  2   -0.337463    0.732618    1.015988    11.00000   -1.20000
H18B  2   -0.337166    0.813088    0.906152    11.00000   -1.20000
AFIX   0
C19   1   -0.510590    0.642013    0.889036    11.00000    0.09402    0.13404 =
         0.13076   -0.01549    0.04317    0.01386
AFIX 137
H19A  2   -0.522253    0.612938    0.815583    11.00000   -1.50000
H19B  2   -0.588075    0.726722    0.890464    11.00000   -1.50000
H19C  2   -0.526973    0.542796    0.926820    11.00000   -1.50000
AFIX   0
N1    3    0.506308    0.591451    0.301173    11.00000    0.07365    0.08317 =
         0.06110    0.01460    0.03567    0.00437
N2    3    0.170710    0.545125    0.600279    11.00000    0.05304    0.05145 =
         0.04592    0.00302    0.01843    0.00068
N3    3   -0.226148    0.583635    0.934420    11.00000    0.07688    0.11175 =
         0.06964    0.02099    0.03806    0.02883
O1    4    0.167782    0.407473    0.779190    11.00000    0.06662    0.07768 =
         0.07374    0.02828    0.03559    0.03019
AFIX 147
H1    2    0.200990    0.430847    0.728926    11.00000   -1.50000
HKLF 4
REM  L1 in P2(1)
REM R1 =  0.0524 for   2438 Fo > 4sig(Fo)  and  0.0921 for all   3825 data
REM    214 parameters refined using      6 restraints
END
WGHT      0.0751      0.1539
REM Highest difference peak  0.293,  deepest hole -0.157,  1-sigma level  0.035
Q1    1  -0.3999  0.5816  0.9028  11.00000  0.05    0.29
Q2    1  -0.1194  0.5762  1.0472  11.00000  0.05    0.27
Q3    1  -0.1575  0.3481  1.0647  11.00000  0.05    0.20
Q4    1  -0.0338  0.5123  0.6996  11.00000  0.05    0.17
Q5    1  -0.4061  0.8125  0.9424  11.00000  0.05    0.17
Q6    1   0.0328  0.6016  0.7397  11.00000  0.05    0.15
Q7    1  -0.2084  0.6123  0.8008  11.00000  0.05    0.14
Q8    1   0.0610  0.7586  0.4372  11.00000  0.05    0.13
Q9    1  -0.2004  0.4809  1.0034  11.00000  0.05    0.13
Q10   1   0.2417  0.6394  0.4963  11.00000  0.05    0.12
Q11   1   0.2692  0.5322  0.5159  11.00000  0.05    0.12
Q12   1   0.3178  0.4598  0.5129  11.00000  0.05    0.12
Q13   1   0.4756  0.6092  0.3385  11.00000  0.05    0.11
Q14   1  -0.3136  0.7023  0.9422  11.00000  0.05    0.11
Q15   1   0.4891  0.6534  0.2840  11.00000  0.05    0.11
Q16   1   0.4688  0.5855  0.1429  11.00000  0.05    0.10
Q17   1  -0.1396  0.3923  1.1565  11.00000  0.05    0.10
Q18   1  -0.2174  0.4472  1.1159  11.00000  0.05    0.10
Q19   1  -0.2591  0.8463  0.9478  11.00000  0.05    0.10
Q20   1  -0.0358  0.3709  1.0223  11.00000  0.05    0.10
;
