# Supplementary material for: Crystal structure of (E)-5-di­ethyl­amino-2-({[4-(di­methyl­amino)­phen­yl]imino}­meth­yl)phenol
Source: Acta Crystallogr E Crystallogr Commun. 2015 Jun 24;71(Pt 7):o503. doi: 10.1107/S2056989015011779 (PMC4518928; doi:10.1107/S2056989015011779)
Supplement: Supplementary file 2 [file e-71-0o503-Isup2.hkl]

#
# h,k,l, Fc-squared, Fo-squared, sigma(Fo-squared) and status flag
#
data_I
_shelx_title ' L1 in P2(1)'
_shelx_refln_list_code          4
_shelx_F_calc_maximum      114.66
_exptl_crystal_F_000       336.00
_reflns_d_resolution_high  0.7755
 
loop_
 _symmetry_equiv_pos_as_xyz
 'x, y, z'
 '-x, y+1/2, -z'
 
_cell_length_a     8.8201
_cell_length_b     7.8850
_cell_length_c    13.0639
_cell_angle_alpha  90.000
_cell_angle_beta  108.407
_cell_angle_gamma  90.000
 
_shelx_F_squared_multiplier     1.000
 
loop_
 _refln_index_h
 _refln_index_k
 _refln_index_l
 _refln_F_squared_calc
 _refln_F_squared_meas
 _refln_F_squared_sigma
 _refln_observed_status
   0 -10   0       10.71       18.57      3.95 o
   1 -10   0        3.23        2.58      2.03 o
   1  -9   0       10.69       14.87      2.33 o
   2  -9   0       19.18       19.77      2.54 o
   3  -9   0        4.92        9.90      1.89 o
   4  -9   0        0.92        0.81      1.65 o
   0  -8   0        1.63        0.08      1.52 o
   1  -8   0        7.83        7.49      1.43 o
   2  -8   0       81.87       92.40      3.33 o
   3  -8   0       25.17       26.36      2.71 o
   4  -8   0        0.62        0.84      2.10 o
   5  -8   0        1.08       -0.56      2.69 o
   6  -8   0        1.65        0.36      2.16 o
   1  -7   0       21.15       23.23      1.64 o
   2  -7   0       21.21       22.27      1.72 o
   3  -7   0        2.20        1.62      0.87 o
   4  -7   0        2.91        4.28      1.63 o
   5  -7   0        1.42       -0.71      1.38 o
   6  -7   0        1.83       -1.71      2.75 o
   7  -7   0        8.77        6.18      1.81 o
   0  -6   0       13.67       12.19      1.55 o
   1  -6   0        1.43        0.78      0.77 o
   2  -6   0       81.10       82.72      2.44 o
   3  -6   0       38.79       37.62      1.83 o
   4  -6   0       12.66       12.53      1.38 o
   5  -6   0        1.23       -0.60      0.85 o
   6  -6   0        0.22       -1.09      1.09 o
   7  -6   0        1.71        0.26      1.21 o
   8  -6   0        1.06       -1.24      1.24 o
   1  -5   0       26.01       26.51      1.37 o
   2  -5   0       18.49       14.77      1.08 o
   3  -5   0        2.12        3.35      0.78 o
   4  -5   0        8.67        8.94      1.22 o
   5  -5   0        9.52        7.72      1.06 o
   6  -5   0        0.86       -0.28      0.68 o
   7  -5   0        2.93        1.81      1.92 o
   8  -5   0        0.27       -0.14      1.15 o
   9  -5   0        0.84       -0.07      1.29 o
   0  -4   0       29.49       23.27      1.21 o
   1  -4   0        2.88        3.16      0.54 o
   2  -4   0       60.84       61.96      1.41 o
   3  -4   0      136.59      149.72      2.22 o
   4  -4   0       18.76       16.44      1.71 o
   5  -4   0        7.42        6.58      1.02 o
   6  -4   0        2.66        4.04      0.83 o
   7  -4   0        2.95        3.28      0.87 o
   8  -4   0        2.37        2.02      1.17 o
   9  -4   0        0.74        2.04      1.32 o
   1  -3   0       44.09       43.33      0.77 o
   2  -3   0       57.92       55.86      0.87 o
   3  -3   0        0.08       -0.25      0.28 o
   4  -3   0       62.48       69.92      1.19 o
   5  -3   0        7.80       10.21      0.56 o
   6  -3   0        6.18        5.33      0.54 o
   7  -3   0        5.50        4.30      1.19 o
   8  -3   0        0.07        0.95      0.82 o
   9  -3   0        2.97        0.57      0.95 o
  10  -3   0        0.06        0.22      1.25 o
   0  -2   0    13143.73    12273.40     96.97 o
   1  -2   0      373.58      323.74      2.10 o
   2  -2   0      465.10      455.15      3.19 o
   3  -2   0       77.22       90.19      1.04 o
   4  -2   0      496.48      546.68      3.55 o
   5  -2   0       57.43       59.19      1.10 o
   6  -2   0       18.99       17.11      0.68 o
   7  -2   0        3.95        3.95      0.63 o
   8  -2   0        0.06        0.76      0.74 o
   9  -2   0       14.23       11.65      1.98 o
  10  -2   0        2.00        1.62      1.19 o
   1  -1   0      180.26      176.62      1.16 o
   2  -1   0      189.71      178.19      1.28 o
   3  -1   0      201.10      196.87      1.70 o
   4  -1   0      304.27      322.53      2.14 o
   5  -1   0      153.06      172.05      1.67 o
   6  -1   0       22.70       22.92      0.70 o
   7  -1   0        2.38        0.83      0.43 o
   8  -1   0       13.16        7.47      3.41 o
   9  -1   0        5.07        3.75      2.28 o
  10  -1   0        5.24        6.19      1.37 o
   1   0   0       70.89       58.25      2.84 o
   2   0   0       48.40       32.09      0.41 o
   3   0   0      795.20      887.00      4.84 o
   4   0   0      556.31      580.76      3.43 o
   5   0   0      373.07      387.16      2.93 o
   6   0   0      199.75      193.19      1.94 o
   7   0   0        1.86        1.40      0.35 o
   8   0   0        2.68        1.43      0.94 o
   9   0   0       42.32       48.08      3.17 o
  10   0   0        7.38        9.28      1.54 o
   1   1   0      180.03      175.93      1.16 o
   2   1   0      189.34      176.24      1.35 o
   3   1   0      201.15      195.96      1.50 o
   4   1   0      304.50      325.77      2.29 o
   5   1   0      152.80      172.57      2.25 o
   6   1   0       22.70       22.49      0.78 o
   7   1   0        2.36        1.00      0.39 o
   8   1   0       13.18        7.92      2.28 o
   9   1   0        5.08        3.43      1.20 o
  10   1   0        5.24        5.63      1.92 o
   0   2   0    13146.84    12283.28    102.80 o
   1   2   0      373.82      324.07      2.11 o
   2   2   0      464.89      452.68      2.80 o
   3   2   0       77.39       90.97      1.10 o
   4   2   0      496.34      546.11      4.87 o
   5   2   0       57.47       57.10      1.16 o
   6   2   0       19.03       17.58      1.34 o
   7   2   0        3.95        3.60      0.65 o
   8   2   0        0.06        0.92      1.02 o
   9   2   0       14.25       13.54      1.86 o
  10   2   0        2.00        2.04      1.29 o
   1   3   0       44.12       42.01      0.76 o
   2   3   0       57.91       56.88      0.88 o
   3   3   0        0.08        0.58      0.33 o
   4   3   0       62.57       68.37      1.36 o
   5   3   0        7.81       10.65      0.75 o
   6   3   0        6.19        6.20      0.62 o
   7   3   0        5.48        3.60      0.78 o
   8   3   0        0.07       -0.24      0.95 o
   9   3   0        2.97        1.88      1.32 o
  10   3   0        0.06       -0.55      1.11 o
   0   4   0       29.60       22.45      1.03 o
   1   4   0        2.88        3.77      0.39 o
   2   4   0       60.80       61.30      1.14 o
   3   4   0      136.61      148.40      1.97 o
   4   4   0       18.79       17.34      0.93 o
   5   4   0        7.42        5.11      0.69 o
   6   4   0        2.68        3.29      0.93 o
   7   4   0        2.95        2.28      1.16 o
   8   4   0        2.36        1.98      1.18 o
   9   4   0        0.74       -0.34      1.20 o
   1   5   0       26.04       26.04      1.05 o
   2   5   0       18.47       18.25      0.98 o
   3   5   0        2.12        3.68      0.63 o
   4   5   0        8.65        9.33      0.98 o
   5   5   0        9.54        7.81      1.01 o
   6   5   0        0.86       -0.20      0.73 o
   7   5   0        2.94        1.09      0.89 o
   8   5   0        0.27        0.02      1.20 o
   9   5   0        0.84       -0.67      1.41 o
   0   6   0       13.61       13.31      1.48 o
   1   6   0        1.43        0.67      0.74 o
   2   6   0       81.09       84.49      3.34 o
   3   6   0       38.78       35.84      1.46 o
   4   6   0       12.68       16.18      1.86 o
   5   6   0        1.23        1.46      1.01 o
   6   6   0        0.22       -0.24      0.90 o
   7   6   0        1.72        2.02      1.31 o
   8   6   0        1.06        0.84      1.44 o
   1   7   0       21.10       23.68      1.48 o
   2   7   0       21.18       24.69      1.57 o
   3   7   0        2.20        1.29      0.80 o
   4   7   0        2.90        6.17      1.82 o
   5   7   0        1.40        0.48      1.05 o
   6   7   0        1.83        2.02      1.50 o
   7   7   0        8.74        6.92      1.89 o
   0   8   0        1.63        3.84      1.35 o
   1   8   0        7.81       10.68      1.30 o
   2   8   0       81.90       94.33      2.84 o
   3   8   0       25.20       21.72      1.83 o
   4   8   0        0.62        0.21      1.15 o
   5   8   0        1.08        2.69      1.52 o
   6   8   0        1.65        1.91      1.55 o
   1   9   0       10.69       16.52      1.57 o
   2   9   0       19.19       20.36      1.75 o
   3   9   0        4.92        6.63      1.90 o
   4   9   0        0.92        0.69      1.28 o
   5   9   0        1.12       -0.96      2.16 o
   0  10   0       10.70       15.03      2.54 o
   1  10   0        3.22        1.74      1.26 o
  -1 -10   1       12.05       10.82      2.93 o
   0 -10   1        0.57        1.90      2.22 o
   1 -10   1        0.98        4.23      1.94 o
  -4  -9   1        0.44        1.44      2.28 o
  -3  -9   1        0.22       -0.05      1.20 o
  -2  -9   1       14.34       12.94      2.03 o
  -1  -9   1       19.31       19.02      2.39 o
   0  -9   1        9.78       17.24      2.29 o
   1  -9   1        6.06       12.63      2.24 o
   2  -9   1       12.15       13.34      2.52 o
   3  -9   1       20.71       24.47      4.31 o
   4  -9   1        1.60        1.77      1.55 o
  -6  -8   1        7.36        7.55      2.64 o
  -5  -8   1        1.84        2.69      3.11 o
  -4  -8   1        2.69        5.22      1.26 o
  -3  -8   1        1.82        1.57      1.30 o
  -2  -8   1        8.72        7.22      1.47 o
  -1  -8   1       12.94       13.34      1.67 o
   0  -8   1        2.12        4.47      1.65 o
   1  -8   1       12.50       16.40      1.77 o
   2  -8   1       37.47       48.28      2.78 o
   3  -8   1       17.66       18.03      2.29 o
   4  -8   1        0.93        1.62      1.52 o
   5  -8   1        2.23        2.99      2.28 o
   6  -8   1        0.12       -2.04      2.04 o
  -7  -7   1        1.48        1.52      1.62 o
  -6  -7   1        5.84        4.88      1.68 o
  -5  -7   1        0.49        1.49      2.21 o
  -4  -7   1        6.53        8.08      1.40 o
  -3  -7   1       11.13       12.02      1.49 o
  -2  -7   1       68.14       61.81      2.65 o
  -1  -7   1        3.37        2.32      1.04 o
   0  -7   1        0.50        0.05      0.83 o
   1  -7   1        4.72        4.58      1.12 o
   2  -7   1       74.51       86.40      3.51 o
   3  -7   1      108.32      108.32      4.41 o
   4  -7   1        6.50        5.16      1.33 o
   5  -7   1        0.72       -1.07      1.07 o
   6  -7   1        0.36       -1.26      1.26 o
   7  -7   1        2.95        0.24      4.55 o
  -8  -6   1        2.60        1.50      2.16 o
  -7  -6   1        2.79        1.69      1.21 o
  -6  -6   1       17.45       13.24      1.72 o
  -5  -6   1        2.81        2.21      1.25 o
  -4  -6   1        4.19        2.06      0.98 o
  -3  -6   1       24.80       27.02      1.57 o
  -2  -6   1       46.33       44.97      1.86 o
  -1  -6   1       29.04       29.74      1.61 o
   0  -6   1        7.28        5.81      0.86 o
   1  -6   1        1.95        2.21      0.82 o
   2  -6   1       48.78       48.13      2.34 o
   3  -6   1      122.03      129.18      3.05 o
   4  -6   1       23.47       22.56      2.39 o
   5  -6   1        0.72        0.67      0.98 o
   6  -6   1        1.30        0.06      1.86 o
   7  -6   1        1.49       -1.06      2.22 o
   8  -6   1        3.72        3.37      2.58 o
  -9  -5   1        2.20        3.57      1.44 o
  -8  -5   1        2.26        2.11      1.26 o
  -7  -5   1       11.16       15.36      2.58 o
  -6  -5   1        6.42        6.27      0.89 o
  -5  -5   1        2.15        1.28      0.75 o
  -4  -5   1        0.17       -0.84      0.84 o
  -3  -5   1       10.52        9.05      0.84 o
  -2  -5   1       86.08       86.72      1.93 o
  -1  -5   1        6.37        3.95      0.69 o
   0  -5   1        0.04       -0.08      0.54 o
   1  -5   1       32.22       35.41      1.48 o
   2  -5   1       42.33       43.99      1.72 o
   3  -5   1       53.88       42.76      2.25 o
   4  -5   1       34.46       36.26      1.69 o
   5  -5   1        1.78       -0.21      1.11 o
   6  -5   1        2.36        2.52      0.92 o
   7  -5   1        0.26       -0.47      1.09 o
   8  -5   1        0.52        0.34      1.68 o
   9  -5   1        1.08        0.02      1.40 o
 -10  -4   1        3.80        5.99      1.46 o
  -9  -4   1        1.54        3.43      1.26 o
  -8  -4   1       16.61       18.14      1.92 o
  -7  -4   1        0.52        0.11      0.79 o
  -6  -4   1       15.66       18.65      1.31 o
  -5  -4   1        4.97        3.68      0.63 o
  -4  -4   1        5.70        7.35      0.70 o
  -3  -4   1      132.34      148.29      2.29 o
  -2  -4   1       25.79       27.49      0.96 o
  -1  -4   1       93.01       82.00      1.54 o
   0  -4   1       78.88       66.20      1.44 o
   1  -4   1      556.07      537.76      4.82 o
   2  -4   1        1.86        1.52      0.49 o
   3  -4   1      121.86      118.64      2.05 o
   4  -4   1       27.35       28.59      1.25 o
   5  -4   1       19.27       21.30      1.19 o
   6  -4   1        4.74        5.49      0.85 o
   7  -4   1        1.14       -0.69      0.77 o
   8  -4   1        1.71        0.38      1.11 o
   9  -4   1        0.22        0.63      1.23 o
 -10  -3   1        2.23        2.24      1.22 o
  -9  -3   1        5.65        3.68      1.23 o
  -8  -3   1       11.12        7.01      1.01 o
  -7  -3   1        6.45        8.93      1.82 o
  -6  -3   1       12.88       13.09      0.79 o
  -5  -3   1        5.41        4.76      0.48 o
  -4  -3   1      267.66      294.22      2.88 o
  -3  -3   1      150.15      162.83      1.78 o
  -2  -3   1       87.10      109.54      1.18 o
  -1  -3   1       10.63       11.56      0.50 o
   0  -3   1      115.89       99.47      1.21 o
   1  -3   1      796.00      874.38      4.99 o
   2  -3   1      209.02      192.74      1.76 o
   3  -3   1      103.20      109.46      1.42 o
   4  -3   1       37.73       37.48      0.94 o
   5  -3   1       47.32       49.66      1.04 o
   6  -3   1        8.16        6.99      0.56 o
   7  -3   1        6.38        5.91      0.81 o
   8  -3   1        3.92        3.02      0.94 o
   9  -3   1        0.10       -1.05      1.26 o
  10  -3   1        0.85        0.22      1.40 o
 -10  -2   1        0.29        1.21      1.03 o
  -9  -2   1        6.17        4.97      1.20 o
  -8  -2   1       43.39       41.14      1.78 o
  -7  -2   1        4.58        4.80      0.56 o
  -6  -2   1        8.82        9.38      0.54 o
  -5  -2   1       57.30       61.63      1.06 o
  -4  -2   1      426.00      486.81      2.97 o
  -3  -2   1       17.08       14.06      0.45 o
  -2  -2   1      384.15      376.48      2.45 o
  -1  -2   1      323.27      341.02      2.30 o
   0  -2   1      874.28      938.01      5.19 o
   1  -2   1     9369.38     9210.16     71.96 o
   2  -2   1       16.74       16.09      0.47 o
   3  -2   1       22.09       22.21      0.57 o
   4  -2   1       94.14       93.32      1.17 o
   5  -2   1       10.76        8.97      0.51 o
   6  -2   1       15.07       13.60      0.65 o
   7  -2   1       27.91       25.97      1.12 o
   8  -2   1        4.37        5.41      0.84 o
   9  -2   1        3.63        5.43      1.48 o
  10  -2   1        1.03        1.49      1.50 o
 -10  -1   1        1.60        2.75      1.15 o
  -9  -1   1       13.42       10.65      1.49 o
  -8  -1   1       15.83       16.95      3.59 o
  -7  -1   1       11.22        8.23      0.61 o
  -6  -1   1        2.56        2.48      0.38 o
  -5  -1   1      108.98      136.06      1.37 o
  -4  -1   1      343.07      390.38      2.71 o
  -3  -1   1      177.23      164.07      1.26 o
  -2  -1   1      450.84      427.15      2.41 o
  -1  -1   1       34.39       27.80      0.40 o
   0  -1   1      769.80      785.89      3.94 o
   1  -1   1    13113.02    13413.48    167.23 o
   2  -1   1      242.37      258.19      1.71 o
   3  -1   1       27.13       17.90      0.37 o
   4  -1   1      117.24      128.88      1.31 o
   5  -1   1      411.04      447.39      3.12 o
   6  -1   1      131.90      135.22      1.53 o
   7  -1   1       11.37       10.94      0.92 o
   8  -1   1        4.89        3.67      1.17 o
   9  -1   1        3.64        4.61      2.64 o
  10  -1   1       12.34        8.85      2.52 o
 -10   0   1        0.16        2.28      1.02 o
  -9   0   1       13.56       12.59      1.62 o
  -8   0   1        0.10       -0.32      0.75 o
  -7   0   1       41.20       39.41      1.06 o
  -6   0   1        9.19       10.37      0.51 o
  -5   0   1       45.19       43.45      0.70 o
  -4   0   1      201.18      245.87      2.06 o
  -3   0   1       53.73       53.87      0.69 o
  -2   0   1       47.14       57.10      0.57 o
   1   0   1        1.59        1.04      0.12 o
   2   0   1       71.21       77.81      0.74 o
   3   0   1      226.79      210.39      1.27 o
   4   0   1       41.18       30.73      0.46 o
   5   0   1       83.56       89.31      0.92 o
   6   0   1       13.48       12.82      0.86 o
   7   0   1        0.79        2.18      0.69 o
   8   0   1        0.21        0.59      1.26 o
   9   0   1        8.10        6.80      1.80 o
  10   0   1        1.59        1.60      1.20 o
 -10   1   1        1.61        3.36      1.19 o
  -9   1   1       13.43       12.26      3.29 o
  -8   1   1       15.82       16.09      1.52 o
  -7   1   1       11.21        8.60      0.69 o
  -6   1   1        2.55        2.74      0.41 o
  -5   1   1      109.03      137.47      1.59 o
  -4   1   1      342.82      392.61      2.69 o
  -3   1   1      177.27      163.01      1.33 o
  -2   1   1      450.95      423.10      2.97 o
  -1   1   1       34.29       28.10      0.40 o
   0   1   1      770.34      782.75      4.22 o
   1   1   1    13113.87    13411.45    174.17 o
   2   1   1      242.45      258.87      1.65 o
   3   1   1       27.17       17.02      0.45 o
   4   1   1      117.14      129.07      1.63 o
   5   1   1      411.08      439.54      4.04 o
   6   1   1      132.06      132.53      3.11 o
   7   1   1       11.36       12.75      1.77 o
   8   1   1        4.88        5.13      2.10 o
   9   1   1        3.65        5.03      1.41 o
  10   1   1       12.35        7.56      2.04 o
 -10   2   1        0.30       -0.86      0.86 o
  -9   2   1        6.18        5.31      1.29 o
  -8   2   1       43.40       40.93      2.21 o
  -7   2   1        4.60        5.00      0.76 o
  -6   2   1        8.80        9.47      0.63 o
  -5   2   1       57.31       62.61      1.17 o
  -4   2   1      425.87      483.30      3.28 o
  -3   2   1       17.07       14.25      0.47 o
  -2   2   1      383.91      380.09      2.54 o
  -1   2   1      322.85      345.32      2.16 o
   0   2   1      874.28      937.90      4.95 o
   1   2   1     9370.70     9265.59     67.25 o
   2   2   1       16.69       16.92      0.49 o
   3   2   1       22.12       22.40      0.59 o
   4   2   1       93.98       93.80      1.38 o
   5   2   1       10.77        9.23      0.65 o
   6   2   1       15.10       14.37      0.81 o
   7   2   1       27.92       25.86      4.25 o
   8   2   1        4.36        3.83      1.15 o
   9   2   1        3.63        4.22      1.43 o
  10   2   1        1.03        0.89      1.38 o
 -10   3   1        2.22        4.79      1.40 o
  -9   3   1        5.67        2.08      2.99 o
  -8   3   1       11.13        6.84      1.68 o
  -7   3   1        6.45        8.04      0.96 o
  -6   3   1       12.86       13.87      0.82 o
  -5   3   1        5.40        4.22      0.53 o
  -4   3   1      267.65      295.28      2.76 o
  -3   3   1      150.27      161.04      1.83 o
  -2   3   1       87.20      108.86      1.26 o
  -1   3   1       10.60       11.21      0.48 o
   0   3   1      115.93       99.21      1.16 o
   1   3   1      796.06      875.68      5.91 o
   2   3   1      209.08      191.21      1.77 o
   3   3   1      103.07      106.98      1.52 o
   4   3   1       37.71       38.10      1.16 o
   5   3   1       47.34       49.97      1.26 o
   6   3   1        8.14        8.50      0.72 o
   7   3   1        6.37        5.78      1.00 o
   8   3   1        3.92        2.29      1.25 o
   9   3   1        0.10        1.12      3.17 o
  10   3   1        0.85        0.84      1.46 o
 -10   4   1        3.79        6.14      1.59 o
  -9   4   1        1.53        2.05      1.29 o
  -8   4   1       16.64       16.87      1.94 o
  -7   4   1        0.52       -0.30      0.74 o
  -6   4   1       15.64       17.81      1.19 o
  -5   4   1        4.99        4.26      0.69 o
  -4   4   1        5.71        7.84      0.68 o
  -3   4   1      132.36      144.60      1.91 o
  -2   4   1       25.77       28.60      0.78 o
  -1   4   1       92.94       81.81      1.34 o
   0   4   1       78.93       66.57      1.16 o
   1   4   1      556.19      543.45      4.04 o
   2   4   1        1.87        1.05      0.39 o
   3   4   1      121.72      119.58      1.80 o
   4   4   1       27.29       28.17      1.15 o
   5   4   1       19.27       20.71      1.59 o
   6   4   1        4.76        6.17      0.86 o
   7   4   1        1.14       -0.46      1.15 o
   8   4   1        1.71        2.11      1.35 o
   9   4   1        0.22       -0.18      1.37 o
  -9   5   1        2.19        4.62      2.10 o
  -8   5   1        2.25        3.37      1.80 o
  -7   5   1       11.14       12.18      1.57 o
  -6   5   1        6.40        4.61      0.94 o
  -5   5   1        2.15        1.41      0.96 o
  -4   5   1        0.16       -0.02      0.49 o
  -3   5   1       10.52        9.48      0.85 o
  -2   5   1       86.06       88.84      1.75 o
  -1   5   1        6.36        3.96      0.60 o
   0   5   1        0.04       -0.42      0.42 o
   1   5   1       32.24       37.19      1.29 o
   2   5   1       42.25       43.66      1.34 o
   3   5   1       53.86       42.01      1.40 o
   4   5   1       34.46       33.93      1.93 o
   5   5   1        1.77        0.46      0.78 o
   6   5   1        2.37        1.86      0.74 o
   7   5   1        0.27       -1.02      1.06 o
   8   5   1        0.51        1.54      1.98 o
   9   5   1        1.08        1.33      1.54 o
  -8   6   1        2.59        3.50      1.92 o
  -7   6   1        2.78        1.14      1.86 o
  -6   6   1       17.44       13.98      2.04 o
  -5   6   1        2.80        3.72      0.96 o
  -4   6   1        4.21        2.50      1.10 o
  -3   6   1       24.81       26.86      1.81 o
  -2   6   1       46.41       43.89      1.70 o
  -1   6   1       29.07       27.54      1.38 o
   0   6   1        7.27        5.39      0.81 o
   1   6   1        1.96        0.88      0.68 o
   2   6   1       48.73       46.94      1.61 o
   3   6   1      121.98      127.30      2.47 o
   4   6   1       23.49       20.46      1.57 o
   5   6   1        0.71        0.71      0.89 o
   6   6   1        1.29       -0.72      0.72 o
   7   6   1        1.49        1.97      1.52 o
   8   6   1        3.70        4.08      1.81 o
  -7   7   1        1.48        0.86      1.40 o
  -6   7   1        5.86        4.53      1.57 o
  -5   7   1        0.49        1.10      1.00 o
  -4   7   1        6.53        9.94      1.36 o
  -3   7   1       11.14       10.20      1.70 o
  -2   7   1       68.13       67.87      2.23 o
  -1   7   1        3.38        2.15      0.90 o
   0   7   1        0.50        0.16      0.73 o
   1   7   1        4.73        6.72      1.10 o
   2   7   1       74.50       85.17      2.39 o
   3   7   1      108.37      103.17      2.60 o
   4   7   1        6.51        5.62      1.26 o
   5   7   1        0.71        0.19      1.01 o
   6   7   1        0.36        0.12      0.93 o
   7   7   1        2.94        3.95      1.78 o
  -6   8   1        7.34        6.94      1.77 o
  -5   8   1        1.84        0.87      1.40 o
  -4   8   1        2.68        2.71      1.12 o
  -3   8   1        1.83        2.24      1.24 o
  -2   8   1        8.71        8.66      1.41 o
  -1   8   1       12.92       15.94      1.41 o
   0   8   1        2.12        4.32      1.14 o
   1   8   1       12.48       13.06      1.33 o
   2   8   1       37.48       48.80      2.25 o
   3   8   1       17.66       18.83      1.56 o
   4   8   1        0.93        1.15      1.19 o
   5   8   1        2.23        3.76      1.30 o
   6   8   1        0.12        1.33      1.50 o
  -5   9   1        0.66        2.64      2.52 o
  -4   9   1        0.44       -0.90      1.28 o
  -3   9   1        0.22       -0.38      1.24 o
  -2   9   1       14.35       13.35      1.84 o
  -1   9   1       19.31       18.46      1.98 o
   0   9   1        9.77       12.87      1.45 o
   1   9   1        6.06        8.78      1.43 o
   2   9   1       12.14       15.01      1.60 o
   3   9   1       20.73       17.77      1.93 o
   4   9   1        1.60        0.97      1.36 o
  -2  10   1        3.58        2.90      1.63 o
  -1  10   1       12.05       14.55      2.09 o
   0  10   1        0.57        1.24      1.44 o
   1  10   1        0.98        1.13      1.20 o
  -1 -10   2        5.78        6.40      2.34 o
   0 -10   2        5.31        5.73      2.07 o
  -5  -9   2        0.48        0.12      2.28 o
  -4  -9   2        0.87        2.28      2.28 o
  -3  -9   2        0.36       -1.05      1.36 o
  -2  -9   2        5.82        3.76      2.07 o
  -1  -9   2        4.24        1.23      3.23 o
   0  -9   2        1.29        3.29      1.82 o
   1  -9   2        2.58        0.24      1.44 o
   2  -9   2        1.88       -1.60      1.60 o
   3  -9   2        9.14        8.71      2.20 o
   4  -9   2        0.16       -1.93      2.46 o
  -6  -8   2        1.46        5.38      3.77 o
  -5  -8   2        0.25       -1.56      1.56 o
  -4  -8   2        0.34        0.86      1.12 o
  -3  -8   2        3.88        5.29      1.32 o
  -2  -8   2        0.19       -0.14      1.43 o
  -1  -8   2       14.89       16.85      1.95 o
   0  -8   2        0.04       -0.76      1.68 o
   1  -8   2       15.89       16.79      1.77 o
   2  -8   2        8.34        8.97      1.51 o
   3  -8   2       20.81       18.27      2.37 o
   4  -8   2        3.29       -0.63      2.21 o
   5  -8   2        0.19       -1.56      1.92 o
   6  -8   2        1.61        0.01      3.47 o
  -8  -7   2        0.31       -1.08      1.80 o
  -7  -7   2        3.53        2.87      1.92 o
  -6  -7   2        4.70        4.09      2.71 o
  -5  -7   2        8.01        7.81      1.26 o
  -4  -7   2        0.09       -0.39      1.80 o
  -3  -7   2        2.28       -0.11      1.41 o
  -2  -7   2       14.31       12.83      1.59 o
  -1  -7   2       13.61       10.88      1.22 o
   0  -7   2        1.94        0.46      0.86 o
   1  -7   2        3.20        2.78      1.02 o
   2  -7   2        1.35        1.43      1.07 o
   3  -7   2       80.19       95.95      2.94 o
   4  -7   2       28.06       23.17      2.30 o
   5  -7   2        0.91       -0.30      1.16 o
   6  -7   2        3.13        2.95      1.64 o
   7  -7   2        0.26       -1.62      1.62 o
  -9  -6   2        2.33        3.35      1.80 o
  -8  -6   2        0.83       -1.14      1.14 o
  -7  -6   2        1.13        1.02      1.14 o
  -6  -6   2       27.84       23.58      2.04 o
  -5  -6   2       10.88       11.50      1.72 o
  -4  -6   2        7.34        7.85      1.08 o
  -3  -6   2        2.34        1.43      1.03 o
  -2  -6   2        1.25        0.59      0.65 o
  -1  -6   2       76.31       71.88      2.10 o
   0  -6   2        6.26        4.87      0.88 o
   1  -6   2       15.30       13.85      1.29 o
   2  -6   2       87.94       83.59      2.52 o
   3  -6   2      149.47      155.25      3.47 o
   4  -6   2       39.15       42.81      3.08 o
   5  -6   2        1.89        0.09      0.96 o
   6  -6   2        5.96        6.60      1.80 o
   7  -6   2        0.16       -1.17      1.17 o
   8  -6   2        3.07        2.91      2.28 o
  -9  -5   2        1.56        0.25      1.11 o
  -8  -5   2        0.07       -0.39      0.92 o
  -7  -5   2       12.83       13.89      2.10 o
  -6  -5   2        8.11        6.98      0.91 o
  -5  -5   2       40.75       45.42      1.55 o
  -4  -5   2       23.87       25.80      1.18 o
  -3  -5   2      109.46      118.28      2.48 o
  -2  -5   2       68.52       62.98      1.69 o
  -1  -5   2      173.04      184.57      3.05 o
   0  -5   2       26.99       25.51      1.36 o
   1  -5   2       39.13       38.76      1.79 o
   2  -5   2       37.85       35.92      1.60 o
   3  -5   2      257.55      242.64      4.22 o
   4  -5   2      168.39      167.22      3.42 o
   5  -5   2        3.82        2.76      1.24 o
   6  -5   2        1.11        1.54      0.95 o
   7  -5   2        0.07       -0.33      1.14 o
   8  -5   2        4.59        2.33      1.52 o
 -10  -4   2       17.09       19.31      1.96 o
  -9  -4   2        4.79        3.26      1.62 o
  -8  -4   2       23.17       19.14      2.93 o
  -7  -4   2       15.74       12.51      1.90 o
  -6  -4   2       30.70       27.96      1.04 o
  -5  -4   2       30.66       27.89      1.03 o
  -4  -4   2       14.81       11.90      0.79 o
  -3  -4   2      409.90      448.57      4.38 o
  -2  -4   2       11.31        5.18      0.47 o
  -1  -4   2      484.26      478.38      4.46 o
   0  -4   2      139.17      149.81      2.88 o
   1  -4   2      421.74      441.02      5.29 o
   2  -4   2      680.26      635.49      6.58 o
   3  -4   2       60.03       56.22      1.86 o
   4  -4   2       98.17       97.76      2.43 o
   5  -4   2       53.13       54.60      2.17 o
   6  -4   2       11.41       15.27      1.22 o
   7  -4   2        3.51        1.91      0.85 o
   8  -4   2        0.16       -0.26      1.15 o
   9  -4   2        0.91        2.04      1.36 o
 -10  -3   2        7.63        7.46      1.37 o
  -9  -3   2        6.27        4.91      1.12 o
  -8  -3   2       12.03        9.70      1.13 o
  -7  -3   2       37.12       36.69      1.69 o
  -6  -3   2       15.94       21.53      1.41 o
  -5  -3   2       21.50       21.07      0.83 o
  -4  -3   2       15.55       16.63      0.68 o
  -3  -3   2      524.46      558.44      3.97 o
  -2  -3   2       28.22       20.39      0.55 o
  -1  -3   2       71.88       79.70      0.99 o
   0  -3   2      100.08       95.85      1.23 o
   1  -3   2     1345.23     1356.69      7.28 o
   2  -3   2      917.19      890.84      5.65 o
   3  -3   2      164.25      160.39      1.86 o
   4  -3   2       32.49       30.71      0.91 o
   5  -3   2       11.84       12.75      0.83 o
   6  -3   2       47.02       50.20      1.30 o
   7  -3   2       12.46       11.90      1.26 o
   8  -3   2        3.82        4.91      1.11 o
   9  -3   2        1.69        0.90      1.19 o
 -10  -2   2        0.53        0.62      0.88 o
  -9  -2   2        1.53        0.26      0.85 o
  -8  -2   2       34.76       31.75      3.95 o
  -7  -2   2        4.73        2.67      0.43 o
  -6  -2   2       35.69       34.50      0.93 o
  -5  -2   2        8.16        7.31      0.48 o
  -4  -2   2       43.59       57.39      0.84 o
  -3  -2   2      965.71     1010.04      5.48 o
  -2  -2   2       33.40       31.59      0.58 o
  -1  -2   2      408.20      418.30      2.72 o
   0  -2   2      320.19      311.73      2.13 o
   1  -2   2     1327.93     1373.37      7.07 o
   2  -2   2      745.33      791.92      4.52 o
   3  -2   2       56.35       52.18      1.45 o
   4  -2   2       61.31       60.53      1.02 o
   5  -2   2       81.17       79.96      1.20 o
   6  -2   2       41.95       43.50      0.99 o
   7  -2   2        3.83        2.60      0.62 o
   8  -2   2        0.22       -0.25      0.84 o
   9  -2   2        1.87       -0.15      1.20 o
  10  -2   2        1.65        1.84      1.31 o
 -11  -1   2        0.03       -0.72      2.52 o
 -10  -1   2        1.19        0.20      0.88 o
  -9  -1   2        9.87       12.07      1.30 o
  -8  -1   2       16.24       15.34      1.36 o
  -7  -1   2       11.61       10.62      0.71 o
  -6  -1   2       11.91       11.28      1.09 o
  -5  -1   2       39.88       38.22      0.70 o
  -4  -1   2      190.69      219.16      1.87 o
  -3  -1   2      242.62      250.83      1.92 o
  -2  -1   2      832.09      809.96      4.56 o
  -1  -1   2      914.82      843.82      4.09 o
   0  -1   2      986.89      972.30      4.84 o
   1  -1   2     2854.59     2790.79     12.39 o
   2  -1   2     1418.86     1456.68      6.99 o
   3  -1   2       82.12       65.52      0.67 o
   4  -1   2       98.00      106.75      1.17 o
   5  -1   2       35.04       32.84      0.97 o
   6  -1   2       23.11       23.96      0.96 o
   7  -1   2       14.45       13.37      1.49 o
   8  -1   2        2.68        2.37      1.92 o
   9  -1   2        0.33        0.37      1.23 o
  10  -1   2        2.56        2.28      1.35 o
 -11   0   2        0.01       -0.60      1.68 o
 -10   0   2        9.52       13.42      2.10 o
  -9   0   2        4.96        3.60      1.26 o
  -8   0   2        0.00        0.58      0.52 o
  -7   0   2        8.91        8.60      0.57 o
  -6   0   2        0.69        2.18      0.26 o
  -5   0   2       30.97       26.61      0.51 o
  -4   0   2        0.61        2.09      0.26 o
  -3   0   2        5.21        3.96      0.14 o
  -2   0   2      906.11      989.75     13.60 o
  -1   0   2        3.44        2.39      0.21 o
   0   0   2       64.00       52.79      0.77 o
   1   0   2      622.82      617.30      3.94 o
   2   0   2        1.59       -0.14      0.20 o
   3   0   2        0.63        0.54      0.22 o
   4   0   2       48.17       57.91      1.33 o
   5   0   2       38.85       37.66      1.21 o
   6   0   2       64.28       73.19      1.75 o
   7   0   2       10.85        7.69      1.04 o
   8   0   2        5.67        5.23      1.24 o
   9   0   2        2.78        1.17      1.23 o
  10   0   2        0.95        2.22      1.37 o
 -11   1   2        0.03       -0.12      2.52 o
 -10   1   2        1.19        1.79      0.90 o
  -9   1   2        9.86        8.48      1.20 o
  -8   1   2       16.24       16.46      1.10 o
  -7   1   2       11.62        9.73      0.71 o
  -6   1   2       11.91       10.59      0.60 o
  -5   1   2       39.84       39.13      1.01 o
  -4   1   2      190.62      218.08      1.82 o
  -3   1   2      242.67      249.84      1.88 o
  -2   1   2      832.14      805.81      4.83 o
  -1   1   2      915.19      848.58      4.67 o
   0   1   2      987.12      970.37      4.84 o
   1   1   2     2853.47     2774.54     13.51 o
   2   1   2     1418.32     1443.78      7.60 o
   3   1   2       82.11       66.36      1.05 o
   4   1   2       97.90      104.73      1.81 o
   5   1   2       35.09       35.19      1.42 o
   6   1   2       23.10       23.16      1.17 o
   7   1   2       14.46       14.78      1.73 o
   8   1   2        2.67        1.74      1.22 o
   9   1   2        0.33       -0.22      1.15 o
  10   1   2        2.56        0.09      2.52 o
 -10   2   2        0.53       -0.52      0.92 o
  -9   2   2        1.53        2.08      1.07 o
  -8   2   2       34.78       34.00      2.88 o
  -7   2   2        4.71        2.88      0.54 o
  -6   2   2       35.72       34.06      0.92 o
  -5   2   2        8.19        8.63      0.53 o
  -4   2   2       43.57       56.80      0.87 o
  -3   2   2      965.14     1018.09      5.90 o
  -2   2   2       33.37       30.34      0.53 o
  -1   2   2      408.16      415.73      2.70 o
   0   2   2      319.78      311.55      2.29 o
   1   2   2     1327.90     1375.60      7.08 o
   2   2   2      744.90      795.94      4.34 o
   3   2   2       56.25       49.89      0.88 o
   4   2   2       61.29       59.99      1.36 o
   5   2   2       81.08       80.95      2.11 o
   6   2   2       41.99       47.50      1.55 o
   7   2   2        3.83        4.05      1.68 o
   8   2   2        0.22       -0.74      0.95 o
   9   2   2        1.87        0.98      1.32 o
  10   2   2        1.65        3.94      1.61 o
 -10   3   2        7.62        6.44      1.74 o
  -9   3   2        6.27        5.68      1.29 o
  -8   3   2       12.08        9.59      1.10 o
  -7   3   2       37.13       34.08      1.59 o
  -6   3   2       15.91       20.75      0.92 o
  -5   3   2       21.46       21.71      0.84 o
  -4   3   2       15.56       16.67      0.68 o
  -3   3   2      524.05      555.11      4.09 o
  -2   3   2       28.33       20.44      0.62 o
  -1   3   2       71.85       81.40      1.12 o
   0   3   2      100.00       95.62      1.17 o
   1   3   2     1345.45     1353.41      7.30 o
   2   3   2      917.43      884.17      5.67 o
   3   3   2      164.23      158.96      1.85 o
   4   3   2       32.43       31.89      1.02 o
   5   3   2       11.82       12.69      0.78 o
   6   3   2       47.05       51.44      1.71 o
   7   3   2       12.51       11.18      1.23 o
   8   3   2        3.83        2.73      1.37 o
   9   3   2        1.68        2.93      1.57 o
 -10   4   2       17.12       24.53      8.09 o
  -9   4   2        4.77        7.23      1.62 o
  -8   4   2       23.20       18.37      1.82 o
  -7   4   2       15.76       10.36      1.38 o
  -6   4   2       30.64       25.31      1.09 o
  -5   4   2       30.72       28.42      1.10 o
  -4   4   2       14.75       12.20      0.87 o
  -3   4   2      410.06      439.91      3.70 o
  -2   4   2       11.31        5.43      0.53 o
  -1   4   2      484.59      477.05      5.09 o
   0   4   2      139.16      152.24      1.94 o
   1   4   2      421.72      437.38      4.15 o
   2   4   2      680.57      639.86      5.46 o
   3   4   2       59.96       53.34      1.43 o
   4   4   2       98.15       98.18      1.84 o
   5   4   2       53.17       53.54      1.95 o
   6   4   2       11.37       13.86      1.49 o
   7   4   2        3.51        1.50      1.19 o
   8   4   2        0.16       -0.52      1.17 o
   9   4   2        0.90        1.72      1.59 o
  -9   5   2        1.56        4.11      1.62 o
  -8   5   2        0.07        1.37      1.26 o
  -7   5   2       12.85       12.46      2.70 o
  -6   5   2        8.11        6.76      1.03 o
  -5   5   2       40.71       43.10      1.48 o
  -4   5   2       23.92       26.37      1.37 o
  -3   5   2      109.41      116.65      2.01 o
  -2   5   2       68.56       62.13      1.60 o
  -1   5   2      173.06      187.06      2.51 o
   0   5   2       27.00       23.59      1.10 o
   1   5   2       39.21       39.79      1.36 o
   2   5   2       37.79       35.59      1.37 o
   3   5   2      257.49      245.92      3.46 o
   4   5   2      168.29      167.98      2.90 o
   5   5   2        3.83        2.89      0.82 o
   6   5   2        1.12        1.74      0.92 o
   7   5   2        0.07       -0.85      1.23 o
   8   5   2        4.58        4.02      1.61 o
  -9   6   2        2.33        4.31      1.92 o
  -8   6   2        0.83       -0.12      1.68 o
  -7   6   2        1.13       -0.79      1.14 o
  -6   6   2       27.83       25.64      2.12 o
  -5   6   2       10.89       12.47      1.32 o
  -4   6   2        7.34        5.28      0.99 o
  -3   6   2        2.33        2.47      1.40 o
  -2   6   2        1.25        0.94      0.62 o
  -1   6   2       76.33       70.18      1.75 o
   0   6   2        6.23        4.36      0.86 o
   1   6   2       15.30       14.35      1.16 o
   2   6   2       87.97       83.92      2.24 o
   3   6   2      149.43      160.48      3.75 o
   4   6   2       39.19       42.67      1.78 o
   5   6   2        1.90        0.58      0.82 o
   6   6   2        5.96        7.68      1.08 o
   7   6   2        0.16        0.02      1.23 o
   8   6   2        3.06        6.61      4.31 o
  -8   7   2        0.31        0.36      2.04 o
  -7   7   2        3.53        2.81      1.44 o
  -6   7   2        4.69        2.69      1.44 o
  -5   7   2        8.02        7.69      1.31 o
  -4   7   2        0.09       -0.88      0.88 o
  -3   7   2        2.27       -0.32      0.91 o
  -2   7   2       14.30       12.71      1.44 o
  -1   7   2       13.63       12.86      1.43 o
   0   7   2        1.95        1.36      0.87 o
   1   7   2        3.20        1.53      0.88 o
   2   7   2        1.34        1.44      0.87 o
   3   7   2       80.24      100.61      2.97 o
   4   7   2       28.08       26.73      1.66 o
   5   7   2        0.91        0.54      0.86 o
   6   7   2        3.14        5.14      1.69 o
   7   7   2        0.26        0.13      1.57 o
  -6   8   2        1.46        0.84      1.80 o
  -5   8   2        0.25        0.17      1.40 o
  -4   8   2        0.34       -0.60      1.09 o
  -3   8   2        3.88        4.19      1.34 o
  -2   8   2        0.19       -0.75      1.03 o
  -1   8   2       14.87       14.75      1.64 o
   0   8   2        0.04       -0.18      1.07 o
   1   8   2       15.88       17.10      1.50 o
   2   8   2        8.34        8.94      1.36 o
   3   8   2       20.82       18.56      1.57 o
   4   8   2        3.29        2.71      1.15 o
   5   8   2        0.19       -0.79      1.60 o
   6   8   2        1.61       -0.06      1.62 o
  -5   9   2        0.48       -1.55      1.55 o
  -4   9   2        0.88       -1.48      1.48 o
  -3   9   2        0.36       -0.18      1.14 o
  -2   9   2        5.82        4.30      1.50 o
  -1   9   2        4.24        3.33      1.30 o
   0   9   2        1.29        1.55      1.40 o
   1   9   2        2.58        1.61      1.23 o
   2   9   2        1.88        1.58      1.15 o
   3   9   2        9.14       12.70      1.47 o
   4   9   2        0.16        0.27      1.20 o
  -1  10   2        5.77        5.93      1.51 o
   0  10   2        5.31        4.15      1.47 o
   1  10   2        5.87        4.55      2.32 o
  -5  -9   3        0.28        0.96      5.93 o
  -4  -9   3        0.54       -0.31      2.52 o
  -3  -9   3        0.16       -0.73      1.34 o
  -2  -9   3        0.63       -1.06      2.03 o
  -1  -9   3        0.97       -1.13      2.53 o
   0  -9   3        0.27       -1.44      1.44 o
   1  -9   3        0.55       -0.93      1.60 o
   2  -9   3        1.70        1.94      1.82 o
   3  -9   3        5.10        6.89      2.01 o
  -6  -8   3        3.20        9.33      5.21 o
  -5  -8   3        0.71        3.44      1.76 o
  -4  -8   3        0.19       -1.02      1.02 o
  -3  -8   3        0.47       -0.82      1.19 o
  -2  -8   3        2.76        0.74      1.21 o
  -1  -8   3        4.20        3.26      1.57 o
   0  -8   3        4.21        3.80      1.53 o
   1  -8   3        1.08        1.58      1.52 o
   2  -8   3       28.34       30.84      3.12 o
   3  -8   3        6.04        9.90      1.81 o
   4  -8   3        3.39        2.17      3.04 o
   5  -8   3        0.11       -1.98      1.98 o
  -8  -7   3        0.16       -1.56      1.56 o
  -7  -7   3        0.84        1.98      4.67 o
  -6  -7   3        1.80        3.07      1.61 o
  -5  -7   3        9.00        7.55      1.83 o
  -4  -7   3        0.16        1.69      1.13 o
  -3  -7   3        6.39        7.02      1.38 o
  -2  -7   3       15.70       17.17      1.70 o
  -1  -7   3        9.86        6.69      1.49 o
   0  -7   3       10.75        9.66      1.16 o
   1  -7   3       10.01       11.40      1.30 o
   2  -7   3        1.89        2.26      1.27 o
   3  -7   3       21.03       13.84      1.68 o
   4  -7   3       20.87       22.92      3.30 o
   5  -7   3        0.91        1.08      1.41 o
   6  -7   3        1.76        0.89      1.52 o
  -9  -6   3        1.64        0.12      1.56 o
  -8  -6   3        0.12        0.12      1.44 o
  -7  -6   3       11.15        6.31      1.41 o
  -6  -6   3        4.51        5.33      1.23 o
  -5  -6   3        0.67       -0.66      0.66 o
  -4  -6   3        2.53        2.41      0.85 o
  -3  -6   3       15.96       15.67      1.46 o
  -2  -6   3      147.09      143.97      3.55 o
  -1  -6   3       23.62       23.44      1.33 o
   0  -6   3       31.99       32.25      1.84 o
   1  -6   3       29.40       29.67      1.94 o
   2  -6   3      179.77      188.62      3.81 o
   3  -6   3       26.42       15.66      1.48 o
   4  -6   3      105.67      117.88      3.20 o
   5  -6   3        5.31        4.52      1.29 o
   6  -6   3        3.02        1.03      1.48 o
   7  -6   3        2.10        1.19      1.61 o
  -9  -5   3        7.84        9.29      1.50 o
  -8  -5   3        0.59        0.07      0.95 o
  -7  -5   3       21.58       20.49      5.03 o
  -6  -5   3       19.54       16.18      1.41 o
  -5  -5   3       60.01       55.06      1.47 o
  -4  -5   3       51.30       54.17      1.52 o
  -3  -5   3       22.70       22.86      1.52 o
  -2  -5   3       99.57      110.74      2.81 o
  -1  -5   3       63.25       66.18      1.78 o
   0  -5   3       59.13       62.87      2.22 o
   1  -5   3       13.42       10.76      1.09 o
   2  -5   3      235.35      229.53      6.98 o
   3  -5   3      119.66      115.35      6.02 o
   4  -5   3      207.42      232.61      4.19 o
   5  -5   3       30.71       31.65      1.95 o
   6  -5   3        1.51       -0.60      1.04 o
   7  -5   3       15.20       16.89      2.19 o
   8  -5   3        0.09        0.99      2.04 o
 -10  -4   3       11.17       11.23      1.57 o
  -9  -4   3       28.85       35.84      4.97 o
  -8  -4   3       11.33       13.22      2.10 o
  -7  -4   3       29.10       28.21      2.30 o
  -6  -4   3       18.51       15.32      0.97 o
  -5  -4   3       99.14      102.07      1.72 o
  -4  -4   3        8.29        8.76      0.78 o
  -3  -4   3       21.12       23.16      0.92 o
  -2  -4   3      456.27      435.06      4.59 o
  -1  -4   3      245.44      230.23      2.74 o
   0  -4   3      179.52      186.98      5.36 o
   1  -4   3       92.59       84.11      2.07 o
   2  -4   3      436.64      456.15      5.88 o
   3  -4   3       75.58       79.93      2.24 o
   4  -4   3      355.53      343.58      4.87 o
   5  -4   3       84.48       83.25      3.10 o
   6  -4   3        0.70        0.22      0.68 o
   7  -4   3        5.51        6.52      1.16 o
   8  -4   3        1.00        0.93      1.37 o
   9  -4   3        3.64        3.72      1.70 o
 -10  -3   3       10.13       12.96      1.50 o
  -9  -3   3       22.89       31.07      2.00 o
  -8  -3   3       17.47       18.90      1.41 o
  -7  -3   3       51.25       52.63      2.10 o
  -6  -3   3       12.41       13.64      0.71 o
  -5  -3   3      118.13      122.39      1.72 o
  -4  -3   3      106.84      115.14      1.59 o
  -3  -3   3      163.20      160.39      1.98 o
  -2  -3   3      266.25      272.96      2.10 o
  -1  -3   3      352.45      352.20      2.57 o
   0  -3   3      366.32      388.21      2.80 o
   1  -3   3       31.59       23.32      0.77 o
   2  -3   3     1068.48     1043.92      6.53 o
   3  -3   3      436.38      449.90      3.87 o
   4  -3   3      162.18      154.76      2.54 o
   5  -3   3      112.47      120.34      1.90 o
   6  -3   3       25.97       25.77      1.40 o
   7  -3   3       11.37       13.81      1.43 o
   8  -3   3        2.75        2.42      1.05 o
   9  -3   3        0.34        1.32      1.41 o
 -10  -2   3        7.22        7.67      2.64 o
  -9  -2   3       48.60       58.06      2.22 o
  -8  -2   3       16.24       14.47      2.52 o
  -7  -2   3        6.41        5.35      0.56 o
  -6  -2   3        6.15        5.67      0.62 o
  -5  -2   3       58.97       53.82      1.26 o
  -4  -2   3       28.96       28.27      0.59 o
  -3  -2   3       48.41       43.84      0.68 o
  -2  -2   3       45.07       42.51      0.61 o
  -1  -2   3      308.29      289.98      2.19 o
   0  -2   3      564.85      602.98      3.73 o
   1  -2   3       99.36       88.91      1.04 o
   2  -2   3      225.95      222.55      1.87 o
   3  -2   3       57.13       59.96      1.00 o
   4  -2   3       33.96       31.82      0.69 o
   5  -2   3       81.89       81.29      1.22 o
   6  -2   3        4.23        3.03      0.69 o
   7  -2   3       11.05       10.83      1.07 o
   8  -2   3        1.86       -0.32      1.15 o
   9  -2   3        1.45        0.77      1.74 o
 -11  -1   3        1.49        4.07      2.87 o
 -10  -1   3        4.20        4.67      2.52 o
  -9  -1   3       11.20       12.41      1.26 o
  -8  -1   3       46.55       50.53      1.81 o
  -7  -1   3       38.08       34.98      0.76 o
  -6  -1   3       23.54       24.50      0.48 o
  -5  -1   3       13.42       12.24      0.48 o
  -4  -1   3       52.51       48.02      0.63 o
  -3  -1   3      136.42      153.48      1.32 o
  -2  -1   3      470.72      453.85      2.65 o
  -1  -1   3     1830.99     1784.73      8.39 o
   0  -1   3      412.75      406.27      2.24 o
   1  -1   3       69.12       55.95      0.74 o
   2  -1   3       72.09       73.67      0.72 o
   3  -1   3       18.42       15.49      0.48 o
   4  -1   3        7.41        8.15      0.51 o
   5  -1   3        1.34        0.96      0.46 o
   6  -1   3       26.39       23.69      1.35 o
   7  -1   3        1.38        2.22      0.94 o
   8  -1   3        0.40        2.81      2.22 o
   9  -1   3        1.41        0.84      1.80 o
 -11   0   3        1.10       -0.60      2.40 o
 -10   0   3        0.00        0.96      1.68 o
  -9   0   3        0.20       -0.68      0.68 o
  -8   0   3       10.77        7.63      0.77 o
  -7   0   3       11.61        9.86      0.37 o
  -6   0   3       30.24       33.76      0.46 o
  -5   0   3      126.00      108.03      1.17 o
  -4   0   3       62.10       67.94      2.76 o
  -3   0   3        0.34        1.56      0.48 o
  -2   0   3      659.26      752.36      5.12 o
  -1   0   3       48.94       49.26      0.68 o
   0   0   3        8.36       12.49      0.56 o
   1   0   3       50.22       38.24      0.74 o
   2   0   3      441.36      336.61      2.07 o
   3   0   3       83.59       83.75      1.28 o
   4   0   3        0.22       -0.06      0.41 o
   5   0   3        6.95        5.14      0.69 o
   6   0   3        7.12        4.55      0.75 o
   7   0   3        5.84        3.95      1.61 o
   8   0   3        1.76        3.08      2.22 o
   9   0   3        0.60        3.70      1.50 o
 -11   1   3        1.49        2.87      2.87 o
 -10   1   3        4.19        2.64      2.52 o
  -9   1   3       11.18       11.81      1.11 o
  -8   1   3       46.54       53.35      1.54 o
  -7   1   3       38.16       35.52      0.77 o
  -6   1   3       23.53       24.67      0.50 o
  -5   1   3       13.44       13.13      0.38 o
  -4   1   3       52.57       48.59      0.57 o
  -3   1   3      136.45      155.20      1.68 o
  -2   1   3      470.52      444.08      7.33 o
  -1   1   3     1831.77     1800.45      8.37 o
   0   1   3      412.77      408.10      2.44 o
   1   1   3       69.10       55.96      0.77 o
   2   1   3       72.07       74.88      0.96 o
   3   1   3       18.36       14.82      0.63 o
   4   1   3        7.41        7.63      0.80 o
   5   1   3        1.34        1.06      0.66 o
   6   1   3       26.37       25.96      1.74 o
   7   1   3        1.38        1.80      0.87 o
   8   1   3        0.40        0.49      1.24 o
   9   1   3        1.41       -0.09      1.23 o
 -10   2   3        7.20        3.11      2.28 o
  -9   2   3       48.62       52.10      5.03 o
  -8   2   3       16.20       12.46      0.99 o
  -7   2   3        6.43        5.40      0.57 o
  -6   2   3        6.15        4.99      0.55 o
  -5   2   3       58.85       55.28      1.00 o
  -4   2   3       29.03       27.08      0.96 o
  -3   2   3       48.24       43.26      0.76 o
  -2   2   3       45.00       41.52      0.68 o
  -1   2   3      308.06      292.27      2.22 o
   0   2   3      565.36      600.94      3.60 o
   1   2   3       99.45       90.23      1.10 o
   2   2   3      225.99      224.87      1.99 o
   3   2   3       57.16       59.54      1.19 o
   4   2   3       33.95       32.28      1.22 o
   5   2   3       81.77       82.04      2.30 o
   6   2   3        4.23        5.25      0.83 o
   7   2   3       11.06        9.99      1.56 o
   8   2   3        1.87        1.59      1.29 o
   9   2   3        1.45        0.66      1.74 o
 -10   3   3       10.15       10.90      3.59 o
  -9   3   3       22.89       29.38      2.81 o
  -8   3   3       17.48       19.46      3.01 o
  -7   3   3       51.20       53.32      2.01 o
  -6   3   3       12.43       13.58      0.95 o
  -5   3   3      118.09      123.61      1.73 o
  -4   3   3      106.81      114.44      1.50 o
  -3   3   3      163.31      160.39      1.70 o
  -2   3   3      266.25      273.16      2.30 o
  -1   3   3      352.68      348.93      2.55 o
   0   3   3      366.33      391.25      3.04 o
   1   3   3       31.58       24.67      0.76 o
   2   3   3     1068.08     1037.35      7.14 o
   3   3   3      436.24      450.70      5.27 o
   4   3   3      162.16      153.00      2.47 o
   5   3   3      112.39      120.01      2.92 o
   6   3   3       26.02       26.42      1.96 o
   7   3   3       11.35       11.28      1.80 o
   8   3   3        2.75        2.93      1.38 o
   9   3   3        0.34        1.58      1.47 o
 -10   4   3       11.17       10.86      2.58 o
  -9   4   3       28.84       32.58      2.87 o
  -8   4   3       11.33       12.90      4.91 o
  -7   4   3       29.15       27.33      2.64 o
  -6   4   3       18.48       14.19      0.96 o
  -5   4   3       99.11      101.34      1.78 o
  -4   4   3        8.25        8.62      0.56 o
  -3   4   3       21.06       23.77      0.89 o
  -2   4   3      455.80      429.05      3.78 o
  -1   4   3      245.38      227.86      2.49 o
   0   4   3      179.70      187.89      3.23 o
   1   4   3       92.39       84.61      2.47 o
   2   4   3      436.87      452.17      7.21 o
   3   4   3       75.49       80.62      1.67 o
   4   4   3      355.33      337.45      6.46 o
   5   4   3       84.45       82.34      2.61 o
   6   4   3        0.70       -0.21      0.84 o
   7   4   3        5.54        5.04      1.48 o
   8   4   3        1.01        0.68      1.32 o
   9   4   3        3.64        5.85      1.97 o
  -9   5   3        7.86        7.46      2.40 o
  -8   5   3        0.59        0.35      1.14 o
  -7   5   3       21.61       19.11      1.86 o
  -6   5   3       19.55       18.19      1.31 o
  -5   5   3       59.99       53.00      1.65 o
  -4   5   3       51.39       52.04      1.42 o
  -3   5   3       22.70       24.01      1.04 o
  -2   5   3       99.55      113.09      2.13 o
  -1   5   3       63.34       65.20      2.32 o
   0   5   3       59.22       61.24      2.27 o
   1   5   3       13.41       11.96      1.08 o
   2   5   3      235.45      231.56      3.36 o
   3   5   3      119.76      116.05      2.44 o
   4   5   3      207.48      226.36      3.22 o
   5   5   3       30.75       37.14      2.05 o
   6   5   3        1.52        0.67      0.93 o
   7   5   3       15.21       16.67      2.22 o
   8   5   3        0.09       -0.64      1.47 o
  -9   6   3        1.64        2.52      1.57 o
  -8   6   3        0.12        0.24      1.19 o
  -7   6   3       11.16        7.17      1.58 o
  -6   6   3        4.51        2.79      1.26 o
  -5   6   3        0.67       -0.67      0.83 o
  -4   6   3        2.52        2.39      0.87 o
  -3   6   3       15.96       15.85      1.13 o
  -2   6   3      147.10      140.40      2.59 o
  -1   6   3       23.65       23.59      1.29 o
   0   6   3       31.97       34.89      1.59 o
   1   6   3       29.40       33.65      1.78 o
   2   6   3      179.75      192.07      3.33 o
   3   6   3       26.44       22.50      2.34 o
   4   6   3      105.74      120.22      2.53 o
   5   6   3        5.32        4.40      1.20 o
   6   6   3        3.02        1.85      1.12 o
   7   6   3        2.10        2.20      1.38 o
  -8   7   3        0.16        1.44      1.80 o
  -7   7   3        0.84       -0.38      1.26 o
  -6   7   3        1.81        0.24      1.36 o
  -5   7   3        9.00        7.34      1.24 o
  -4   7   3        0.15        0.39      0.99 o
  -3   7   3        6.40        7.08      1.26 o
  -2   7   3       15.71       19.48      1.70 o
  -1   7   3        9.85        6.79      1.49 o
   0   7   3       10.75       11.25      2.03 o
   1   7   3       10.02       11.40      1.50 o
   2   7   3        1.89        1.37      1.08 o
   3   7   3       21.02       15.78      1.55 o
   4   7   3       20.87       22.61      1.62 o
   5   7   3        0.91        1.83      1.15 o
   6   7   3        1.75        0.60      1.52 o
  -7   8   3        0.34       -1.40      1.40 o
  -6   8   3        3.20        3.53      1.65 o
  -5   8   3        0.71        0.76      1.38 o
  -4   8   3        0.19       -0.94      0.94 o
  -3   8   3        0.47       -0.20      1.01 o
  -2   8   3        2.76       -1.10      1.10 o
  -1   8   3        4.20        2.46      1.21 o
   0   8   3        4.20        4.49      1.43 o
   1   8   3        1.08        0.73      1.07 o
   2   8   3       28.35       30.52      2.07 o
   3   8   3        6.03        9.62      1.63 o
   4   8   3        3.38        4.57      1.59 o
   5   8   3        0.11        0.62      1.13 o
  -5   9   3        0.28       -0.23      1.37 o
  -4   9   3        0.54        0.06      2.69 o
  -3   9   3        0.16       -0.76      1.31 o
  -2   9   3        0.63        0.30      1.23 o
  -1   9   3        0.97       -0.05      1.18 o
   0   9   3        0.27        1.02      1.19 o
   1   9   3        0.56       -0.63      1.16 o
   2   9   3        1.70        1.17      1.25 o
   3   9   3        5.10        2.00      1.52 o
  -1  10   3        0.66        1.54      1.78 o
  -5  -9   4        0.63        1.56      2.58 o
  -4  -9   4        0.42        0.68      1.90 o
  -3  -9   4        0.38       -0.22      1.28 o
  -2  -9   4        1.57       -0.02      1.90 o
  -1  -9   4        5.06        0.49      2.17 o
   0  -9   4        0.52        0.60      1.46 o
   1  -9   4        1.49        2.93      1.77 o
   2  -9   4        4.16        6.16      2.10 o
   3  -9   4        1.55        2.18      1.94 o
  -6  -8   4        8.07        9.13      2.52 o
  -5  -8   4        0.71        2.45      1.77 o
  -4  -8   4        3.08        1.59      1.76 o
  -3  -8   4        1.64        0.24      1.18 o
  -2  -8   4        4.57        5.95      1.57 o
  -1  -8   4        9.41        4.41      1.70 o
   0  -8   4        0.54        0.65      2.56 o
   1  -8   4        0.41       -0.24      1.10 o
   2  -8   4        3.77        0.90      2.47 o
   3  -8   4       12.35       15.91      2.24 o
   4  -8   4       12.96       12.41      2.03 o
   5  -8   4        2.67        3.47      2.52 o
  -8  -7   4        0.10        1.59      4.67 o
  -7  -7   4        0.22        3.03      2.22 o
  -6  -7   4        7.93        7.16      1.85 o
  -5  -7   4        0.34        1.00      1.54 o
  -4  -7   4        2.22        0.88      1.22 o
  -3  -7   4        1.32        0.42      1.12 o
  -2  -7   4       10.89        7.26      1.36 o
  -1  -7   4       17.20       15.89      1.71 o
   0  -7   4        0.37        0.37      0.82 o
   1  -7   4        2.44        0.90      1.88 o
   2  -7   4        2.26        0.66      2.67 o
   3  -7   4       99.56      101.49      3.30 o
   4  -7   4        2.07        2.12      1.56 o
   5  -7   4        2.06        0.50      1.70 o
   6  -7   4        0.14       -2.30      2.58 o
  -9  -6   4        0.23       -1.32      1.44 o
  -8  -6   4        2.94        4.58      4.85 o
  -7  -6   4        1.50        1.10      1.56 o
  -6  -6   4       15.22       14.09      2.16 o
  -5  -6   4       24.90       27.12      1.44 o
  -4  -6   4        1.57        0.12      0.95 o
  -3  -6   4        0.65       -0.56      0.97 o
  -2  -6   4       18.47       20.20      1.72 o
  -1  -6   4       49.81       48.29      1.83 o
   0  -6   4        9.98       12.01      1.50 o
   1  -6   4        6.67        8.72      1.44 o
   2  -6   4       34.05       28.02      2.80 o
   3  -6   4       11.34       12.30      1.54 o
   4  -6   4       36.37       35.98      3.39 o
   5  -6   4       13.48       13.77      1.89 o
   6  -6   4        0.14        0.30      1.35 o
   7  -6   4        2.50       -1.55      1.55 o
  -9  -5   4        5.56        4.39      3.17 o
  -8  -5   4        3.10        1.53      1.04 o
  -7  -5   4        7.14        6.57      1.20 o
  -6  -5   4       44.28       43.83      1.85 o
  -5  -5   4       10.02       11.19      0.78 o
  -4  -5   4       15.61       15.83      0.93 o
  -3  -5   4        0.25       -0.09      0.60 o
  -2  -5   4       33.90       39.53      1.89 o
  -1  -5   4      138.91      140.55      3.03 o
   0  -5   4       23.87       25.13      1.59 o
   1  -5   4       28.56       29.38      1.53 o
   2  -5   4        8.30        9.41      1.14 o
   3  -5   4      379.37      390.02      5.59 o
   4  -5   4       22.72       28.64      3.53 o
   5  -5   4       73.04       83.61      4.98 o
   6  -5   4        4.68        4.76      1.31 o
   7  -5   4        6.04        2.42      1.52 o
   8  -5   4        3.12        1.57      1.77 o
 -10  -4   4        3.50        5.03      2.52 o
  -9  -4   4       13.38       12.89      1.45 o
  -8  -4   4        6.71        7.78      1.22 o
  -7  -4   4       16.26       15.56      1.36 o
  -6  -4   4        5.63        4.51      0.58 o
  -5  -4   4       21.93       22.95      0.93 o
  -4  -4   4       26.02       28.80      0.95 o
  -3  -4   4       19.19       21.26      0.93 o
  -2  -4   4       32.55       26.93      1.18 o
  -1  -4   4       56.93       55.33      1.32 o
   0  -4   4      199.32      224.18      3.93 o
   1  -4   4       46.30       48.96      1.76 o
   2  -4   4       45.80       53.96      1.96 o
   3  -4   4       43.81       41.73      1.87 o
   4  -4   4       61.82       72.44      2.32 o
   5  -4   4      126.82      151.79      3.70 o
   6  -4   4        9.00       11.26      1.19 o
   7  -4   4        0.56       -0.39      0.89 o
   8  -4   4        5.19        6.98      1.75 o
 -10  -3   4        3.28        2.87      2.40 o
  -9  -3   4       24.99       27.31      1.62 o
  -8  -3   4       27.80       26.98      1.59 o
  -7  -3   4        5.37        5.59      1.14 o
  -6  -3   4        5.84        4.03      0.46 o
  -5  -3   4       70.35       79.67      1.33 o
  -4  -3   4      422.86      438.10      3.54 o
  -3  -3   4       66.78       54.62      1.00 o
  -2  -3   4       37.08       43.86      1.19 o
  -1  -3   4      150.42      161.99      2.11 o
   0  -3   4      622.46      608.96      4.16 o
   1  -3   4      237.72      277.72      2.72 o
   2  -3   4       24.95       21.84      0.90 o
   3  -3   4       63.51       64.18      1.39 o
   4  -3   4        6.14        5.91      0.57 o
   5  -3   4      304.73      298.16      4.58 o
   6  -3   4       47.45       48.70      1.86 o
   7  -3   4        2.79        2.40      0.97 o
   8  -3   4        2.83        6.49      1.64 o
   9  -3   4        1.47        2.28      1.70 o
 -11  -2   4        0.23        0.48      2.28 o
 -10  -2   4        5.41        6.59      2.75 o
  -9  -2   4       67.51       75.47      4.85 o
  -8  -2   4       62.74       66.10      2.01 o
  -7  -2   4       72.01       74.75      1.40 o
  -6  -2   4       15.06       14.90      0.55 o
  -5  -2   4       27.94       27.95      0.65 o
  -4  -2   4      343.01      354.75      2.90 o
  -3  -2   4      106.40       96.60      1.14 o
  -2  -2   4        4.97        6.79      0.30 o
  -1  -2   4       90.69       76.70      0.93 o
   0  -2   4     1027.28     1023.05      5.87 o
   1  -2   4      281.65      279.09      2.15 o
   2  -2   4       16.02       18.80      0.64 o
   3  -2   4      137.41      112.13      1.23 o
   4  -2   4       61.43       58.01      0.92 o
   5  -2   4      120.35      122.96      1.98 o
   6  -2   4       66.80       72.74      2.09 o
   7  -2   4        7.60        8.24      1.06 o
   8  -2   4        1.32        1.70      1.86 o
   9  -2   4        0.92       -0.03      1.26 o
 -11  -1   4        3.42        2.99      2.40 o
 -10  -1   4        2.72        1.32      1.68 o
  -9  -1   4       62.88       64.76      3.65 o
  -8  -1   4       17.36       17.23      0.58 o
  -7  -1   4        0.71        0.91      0.31 o
  -6  -1   4       12.77       12.65      0.45 o
  -5  -1   4       33.33       38.41      0.66 o
  -4  -1   4      403.33      428.49      2.68 o
  -3  -1   4       29.84       31.72      0.55 o
  -2  -1   4       89.66       95.71      0.97 o
  -1  -1   4      195.69      204.79      1.54 o
   0  -1   4     1059.09     1120.61      5.85 o
   1  -1   4      130.19      144.16      1.38 o
   2  -1   4       24.44       24.82      0.62 o
   3  -1   4       61.41       50.54      0.93 o
   4  -1   4       26.42       26.70      0.95 o
   5  -1   4       71.53       74.25      1.81 o
   6  -1   4       29.13       29.00      1.40 o
   7  -1   4        7.59        6.63      1.62 o
   8  -1   4        1.53        2.16      1.26 o
   9  -1   4        0.33       -1.32      1.32 o
 -11   0   4        2.27        0.60      2.52 o
 -10   0   4        0.79       -1.56      1.56 o
  -9   0   4       16.91       16.71      1.83 o
  -8   0   4      128.44      138.39      4.12 o
  -7   0   4       50.27       60.88      2.12 o
  -6   0   4       53.18       58.46      2.39 o
  -5   0   4        2.36        2.16      0.96 o
  -4   0   4       46.36       54.16      2.52 o
  -3   0   4      262.61      244.93      1.59 o
  -2   0   4       36.13       39.04      0.58 o
  -1   0   4       52.52       45.00      0.80 o
   0   0   4      203.71      212.94      1.74 o
   1   0   4      950.95      965.81      5.68 o
   2   0   4      368.62      315.86      2.08 o
   3   0   4       15.43       15.89      0.70 o
   4   0   4        0.42        0.86      0.50 o
   5   0   4        5.56        7.01      1.00 o
   6   0   4       61.28       62.22      2.32 o
   7   0   4        4.19        5.14      1.09 o
   8   0   4        1.38        1.20      1.31 o
   9   0   4        0.14       -0.81      1.37 o
 -11   1   4        3.42        0.96      2.52 o
 -10   1   4        2.72        2.52      1.92 o
  -9   1   4       62.89       60.04      5.69 o
  -8   1   4       17.34       15.99      1.14 o
  -7   1   4        0.71        0.42      0.24 o
  -6   1   4       12.70       12.53      0.33 o
  -5   1   4       33.27       37.51      0.52 o
  -4   1   4      403.10      424.57      2.56 o
  -3   1   4       29.72       31.65      0.55 o
  -2   1   4       89.91       96.44      0.93 o
  -1   1   4      195.61      208.41      1.50 o
   0   1   4     1058.81     1113.84      5.84 o
   1   1   4      130.21      144.34      1.39 o
   2   1   4       24.47       24.09      0.68 o
   3   1   4       61.32       49.90      1.31 o
   4   1   4       26.36       27.97      2.13 o
   5   1   4       71.55       74.66      2.33 o
   6   1   4       29.07       30.54      2.82 o
   7   1   4        7.61       10.03      1.33 o
   8   1   4        1.53        1.94      1.46 o
   9   1   4        0.33        0.78      1.41 o
 -11   2   4        0.23       -0.96      1.80 o
 -10   2   4        5.39        7.67      2.75 o
  -9   2   4       67.52       71.28      1.72 o
  -8   2   4       62.76       64.43      2.73 o
  -7   2   4       71.90       71.71      1.85 o
  -6   2   4       15.08       14.79      0.56 o
  -5   2   4       27.94       27.74      0.72 o
  -4   2   4      342.92      355.34      4.18 o
  -3   2   4      106.42       96.48      1.13 o
  -2   2   4        4.98        6.76      0.37 o
  -1   2   4       90.52       75.59      0.99 o
   0   2   4     1027.21     1013.81      5.68 o
   1   2   4      281.77      278.26      2.26 o
   2   2   4       16.07       18.83      0.77 o
   3   2   4      137.58      112.09      1.72 o
   4   2   4       61.39       58.57      1.45 o
   5   2   4      120.25      120.45      2.99 o
   6   2   4       66.79       71.64      3.32 o
   7   2   4        7.61        8.14      1.29 o
   8   2   4        1.31        1.49      1.35 o
   9   2   4        0.93       -0.43      1.59 o
 -10   3   4        3.28        4.31      2.75 o
  -9   3   4       24.98       27.15      2.64 o
  -8   3   4       27.86       28.15      2.04 o
  -7   3   4        5.38        4.92      1.56 o
  -6   3   4        5.84        4.33      0.52 o
  -5   3   4       70.29       77.86      1.45 o
  -4   3   4      422.74      444.21      3.98 o
  -3   3   4       66.81       56.24      1.50 o
  -2   3   4       37.05       40.69      1.18 o
  -1   3   4      150.34      162.10      2.07 o
   0   3   4      622.70      612.51      4.53 o
   1   3   4      238.14      276.21      4.21 o
   2   3   4       24.91       22.39      1.05 o
   3   3   4       63.53       62.80      1.59 o
   4   3   4        6.12        5.62      0.71 o
   5   3   4      304.69      298.25      5.77 o
   6   3   4       47.45       58.50      2.41 o
   7   3   4        2.80        2.38      1.35 o
   8   3   4        2.83        4.77      1.64 o
   9   3   4        1.47        3.56      1.92 o
 -10   4   4        3.50        5.51      2.87 o
  -9   4   4       13.41       13.07      1.52 o
  -8   4   4        6.71        9.64      1.29 o
  -7   4   4       16.25       15.72      3.41 o
  -6   4   4        5.63        3.53      0.87 o
  -5   4   4       21.92       21.95      1.06 o
  -4   4   4       26.08       29.69      1.00 o
  -3   4   4       19.23       19.46      0.76 o
  -2   4   4       32.55       28.87      0.81 o
  -1   4   4       56.89       54.06      1.11 o
   0   4   4      199.58      218.97      3.34 o
   1   4   4       46.27       49.42      1.75 o
   2   4   4       45.74       54.52      1.58 o
   3   4   4       43.85       44.45      1.56 o
   4   4   4       61.81       70.36      2.04 o
   5   4   4      126.91      148.41      3.61 o
   6   4   4        9.02       12.25      1.44 o
   7   4   4        0.56       -0.25      1.98 o
   8   4   4        5.20        8.35      1.82 o
  -9   5   4        5.56        4.79      1.56 o
  -8   5   4        3.09        1.51      1.17 o
  -7   5   4        7.16        5.87      1.26 o
  -6   5   4       44.29       45.85      2.30 o
  -5   5   4       10.03       11.74      0.93 o
  -4   5   4       15.62       15.23      0.89 o
  -3   5   4        0.25       -0.21      0.42 o
  -2   5   4       33.85       38.82      1.50 o
  -1   5   4      138.85      137.19      2.25 o
   0   5   4       23.82       26.16      1.46 o
   1   5   4       28.54       30.87      1.47 o
   2   5   4        8.29        7.59      0.86 o
   3   5   4      379.31      376.93      4.80 o
   4   5   4       22.72       24.85      1.99 o
   5   5   4       73.08       79.60      2.81 o
   6   5   4        4.66        8.26      1.34 o
   7   5   4        6.05        6.80      2.10 o
   8   5   4        3.12        2.68      1.72 o
  -9   6   4        0.23       -0.36      1.44 o
  -8   6   4        2.94        2.69      1.80 o
  -7   6   4        1.50       -0.14      1.74 o
  -6   6   4       15.24       13.10      1.77 o
  -5   6   4       24.90       29.96      1.70 o
  -4   6   4        1.56       -1.08      1.24 o
  -3   6   4        0.64        0.49      0.82 o
  -2   6   4       18.44       21.34      1.17 o
  -1   6   4       49.78       49.12      1.63 o
   0   6   4        9.96       10.04      0.99 o
   1   6   4        6.65        8.07      1.42 o
   2   6   4       34.04       32.26      1.96 o
   3   6   4       11.34       10.58      1.10 o
   4   6   4       36.33       41.63      2.02 o
   5   6   4       13.46       14.58      1.30 o
   6   6   4        0.14        0.85      1.16 o
   7   6   4        2.50        3.63      1.73 o
  -8   7   4        0.10       -0.16      1.50 o
  -7   7   4        0.23       -1.44      1.44 o
  -6   7   4        7.94        3.75      1.52 o
  -5   7   4        0.35       -1.09      1.09 o
  -4   7   4        2.22        1.48      1.04 o
  -3   7   4        1.32        0.80      1.09 o
  -2   7   4       10.92        7.64      1.19 o
  -1   7   4       17.19       15.96      1.55 o
   0   7   4        0.36        0.01      0.99 o
   1   7   4        2.43        3.26      1.04 o
   2   7   4        2.26        1.43      1.02 o
   3   7   4       99.62      107.49      2.92 o
   4   7   4        2.06        1.06      0.92 o
   5   7   4        2.06        2.01      1.19 o
   6   7   4        0.14        1.45      1.57 o
  -7   8   4        1.31        0.00      2.40 o
  -6   8   4        8.07        6.01      1.86 o
  -5   8   4        0.71       -1.06      1.48 o
  -4   8   4        3.07        2.93      2.16 o
  -3   8   4        1.64        1.19      1.21 o
  -2   8   4        4.56        4.60      1.27 o
  -1   8   4        9.43        7.56      1.33 o
   0   8   4        0.54        0.13      1.07 o
   1   8   4        0.41       -1.00      1.03 o
   2   8   4        3.78        3.64      1.18 o
   3   8   4       12.34        9.78      1.59 o
   4   8   4       12.97       10.86      1.68 o
   5   8   4        2.68        0.11      1.60 o
  -5   9   4        0.63       -1.06      1.44 o
  -4   9   4        0.42       -1.24      1.24 o
  -3   9   4        0.38        0.16      1.36 o
  -2   9   4        1.56        0.78      1.23 o
  -1   9   4        5.06        3.57      1.47 o
   0   9   4        0.52        0.14      1.12 o
   1   9   4        1.48        3.31      1.37 o
   2   9   4        4.16        6.40      1.57 o
   3   9   4        1.55       -0.12      1.28 o
  -4  -9   5        0.03       -0.87      4.07 o
  -3  -9   5        1.15       -1.83      1.83 o
  -2  -9   5        3.51        2.71      2.61 o
  -1  -9   5        6.40        9.07      4.27 o
   0  -9   5        0.34        0.06      1.26 o
   1  -9   5        0.52       -1.50      1.55 o
   2  -9   5        1.58       -0.26      1.82 o
  -6  -8   5       17.00       18.94      4.19 o
  -5  -8   5        1.75        1.45      1.85 o
  -4  -8   5        2.79        2.58      1.60 o
  -3  -8   5        0.07        1.08      1.31 o
  -2  -8   5        0.29       -1.13      1.13 o
  -1  -8   5        9.70        4.35      1.97 o
   0  -8   5        9.25        7.75      2.46 o
   1  -8   5        3.81        5.98      2.34 o
   2  -8   5        2.02        3.64      1.77 o
   3  -8   5       17.85       18.25      3.14 o
   4  -8   5        4.32        3.69      1.65 o
  -8  -7   5        0.58       -1.08      1.68 o
  -7  -7   5        5.11        9.13      2.02 o
  -6  -7   5        5.40        5.21      1.84 o
  -5  -7   5       17.84       16.17      2.37 o
  -4  -7   5        3.82        7.66      1.41 o
  -3  -7   5        0.04       -0.85      0.87 o
  -2  -7   5        2.01        3.39      1.28 o
  -1  -7   5       27.91       28.02      2.13 o
   0  -7   5       11.27       12.50      1.72 o
   1  -7   5        0.43       -0.95      1.97 o
   2  -7   5        8.10        9.74      2.16 o
   3  -7   5        3.91        3.43      1.26 o
   4  -7   5       37.47       44.92      5.43 o
   5  -7   5        7.80        6.20      3.48 o
   6  -7   5        3.78        4.19      2.52 o
  -9  -6   5        0.49        1.16      4.49 o
  -8  -6   5        0.02        2.86      7.07 o
  -7  -6   5        0.67        1.22      1.19 o
  -6  -6   5       16.01       18.86      2.21 o
  -5  -6   5        4.64        4.04      0.93 o
  -4  -6   5        3.07        3.97      1.07 o
  -3  -6   5        2.13        1.60      1.01 o
  -2  -6   5        6.21        5.42      1.21 o
  -1  -6   5       10.06        9.79      0.81 o
   0  -6   5        2.01        2.61      1.24 o
   1  -6   5        8.34       10.33      1.48 o
   2  -6   5       13.30       15.99      2.87 o
   3  -6   5        9.63        6.62      1.27 o
   4  -6   5       47.99       53.81      3.02 o
   5  -6   5        2.43        2.59      1.29 o
   6  -6   5        1.17       -0.23      1.74 o
   7  -6   5        0.76        3.35      2.28 o
  -9  -5   5        0.65       -1.08      1.08 o
  -8  -5   5        1.34        1.99      2.11 o
  -7  -5   5        2.12        0.57      0.75 o
  -6  -5   5        2.83        2.43      0.88 o
  -5  -5   5        4.56        3.04      0.64 o
  -4  -5   5        2.30        1.95      0.51 o
  -3  -5   5       27.44       25.21      1.61 o
  -2  -5   5        1.18        0.16      1.06 o
  -1  -5   5        1.41        0.13      0.60 o
   0  -5   5       10.99        9.19      0.96 o
   1  -5   5        2.59        2.76      0.92 o
   2  -5   5        1.24        1.41      0.80 o
   3  -5   5       44.82       50.78      2.54 o
   4  -5   5        5.84        6.65      1.37 o
   5  -5   5       14.35       16.31      1.97 o
   6  -5   5        3.77        3.45      1.34 o
   7  -5   5        0.17       -1.29      1.29 o
 -10  -4   5        0.93       -0.48      1.68 o
  -9  -4   5        3.71        3.83      0.96 o
  -8  -4   5        0.03       -0.78      0.78 o
  -7  -4   5       12.05       10.37      1.06 o
  -6  -4   5       17.23       15.39      0.95 o
  -5  -4   5       16.32       17.77      1.01 o
  -4  -4   5       69.96       69.18      1.30 o
  -3  -4   5        7.91        8.77      0.68 o
  -2  -4   5        8.75        6.57      0.76 o
  -1  -4   5        2.84        3.87      0.75 o
   0  -4   5      101.99      102.97      2.19 o
   1  -4   5        7.72        9.17      0.88 o
   2  -4   5        2.10        1.27      0.73 o
   3  -4   5        3.33        0.20      0.90 o
   4  -4   5       57.66       59.99      2.41 o
   5  -4   5        4.83        1.69      1.07 o
   6  -4   5       17.19       12.97      1.30 o
   7  -4   5        0.50       -0.84      0.94 o
   8  -4   5        5.20        4.20      1.90 o
 -10  -3   5        4.39        2.99      2.40 o
  -9  -3   5        2.48        0.94      0.67 o
  -8  -3   5       18.52       18.99      1.46 o
  -7  -3   5       13.48       10.33      0.92 o
  -6  -3   5        9.41        7.46      0.53 o
  -5  -3   5       15.39       18.77      0.71 o
  -4  -3   5       42.88       45.83      1.16 o
  -3  -3   5       35.93       37.50      0.82 o
  -2  -3   5        7.44        6.39      0.45 o
  -1  -3   5        6.23        8.25      0.64 o
   0  -3   5        9.87        9.42      0.67 o
   1  -3   5       97.85      115.35      1.93 o
   2  -3   5       20.57       21.82      0.92 o
   3  -3   5       13.17       11.91      0.77 o
   4  -3   5       88.69       87.27      1.33 o
   5  -3   5       25.74       22.81      1.76 o
   6  -3   5       52.26       53.44      3.72 o
   7  -3   5        6.91        6.99      1.22 o
   8  -3   5        2.62        2.40      1.92 o
 -11  -2   5        0.89        0.60      2.28 o
 -10  -2   5        5.12        1.68      2.04 o
  -9  -2   5       11.38        9.34      2.52 o
  -8  -2   5      160.42      162.89      7.37 o
  -7  -2   5       18.65       19.27      0.94 o
  -6  -2   5       14.43       11.65      0.47 o
  -5  -2   5       25.07       25.43      0.61 o
  -4  -2   5      214.17      241.46      1.93 o
  -3  -2   5      253.41      267.98      2.07 o
  -2  -2   5      113.55      119.56      0.99 o
  -1  -2   5       31.21       29.28      0.56 o
   0  -2   5      121.05      140.12      1.28 o
   1  -2   5      385.11      422.82      2.98 o
   2  -2   5       43.13       40.64      0.97 o
   3  -2   5       50.61       49.68      1.09 o
   4  -2   5       52.92       51.44      1.34 o
   5  -2   5       48.61       46.30      1.70 o
   6  -2   5       94.36       93.76      2.68 o
   7  -2   5        4.63        6.96      1.68 o
   8  -2   5        0.13       -0.81      1.31 o
   9  -2   5        0.45        0.00      1.92 o
 -11  -1   5        4.06        6.47      2.99 o
 -10  -1   5        0.55        0.96      2.04 o
  -9  -1   5        9.23       10.32      3.65 o
  -8  -1   5       76.96       90.34      6.23 o
  -7  -1   5       91.95       80.64      5.27 o
  -6  -1   5       45.28       45.95      2.27 o
  -5  -1   5       14.14       16.38      0.37 o
  -4  -1   5       31.72       39.59      0.87 o
  -3  -1   5     1524.39     1561.62     40.92 o
  -2  -1   5       39.77       48.38      0.74 o
  -1  -1   5       76.59       82.07      1.06 o
   0  -1   5      323.77      327.06      2.53 o
   1  -1   5      873.73      964.01      5.90 o
   2  -1   5      457.88      461.98      4.18 o
   3  -1   5        3.65        1.89      0.37 o
   4  -1   5       44.57       40.51      1.30 o
   5  -1   5        8.98        9.61      0.95 o
   6  -1   5      178.38      185.10      3.71 o
   7  -1   5       52.98       59.41      2.64 o
   8  -1   5        5.23        6.57      2.87 o
   9  -1   5        1.80        2.76      1.83 o
 -11   0   5        2.36        1.56      1.92 o
 -10   0   5        0.38        0.12      2.04 o
  -9   0   5        5.40        2.05      1.12 o
  -8   0   5      662.83      708.48     20.24 o
  -7   0   5       26.33       20.32      3.05 o
  -6   0   5        5.14        4.91      1.20 o
  -5   0   5      195.60      196.78      5.52 o
  -4   0   5      150.48      181.69      1.75 o
  -3   0   5      549.57      608.36      4.18 o
  -2   0   5      783.33      780.22      4.99 o
  -1   0   5       62.89       62.90      0.88 o
   0   0   5        0.57        0.08      0.23 o
   1   0   5      515.75      525.92      3.39 o
   2   0   5        0.06        0.09      0.31 o
   3   0   5        1.28        2.41      0.30 o
   4   0   5       90.63       81.35      2.31 o
   5   0   5       78.97       69.12      3.07 o
   6   0   5        1.19        1.09      0.98 o
   7   0   5       12.30       15.40      1.58 o
   8   0   5        9.28        7.84      1.75 o
   9   0   5        0.02       -0.18      1.41 o
 -11   1   5        4.06        6.83      2.87 o
 -10   1   5        0.56        0.60      1.68 o
  -9   1   5        9.22        5.48      1.40 o
  -8   1   5       77.01       81.68     10.12 o
  -7   1   5       92.07       76.57      3.71 o
  -6   1   5       45.22       50.48      2.40 o
  -5   1   5       14.11       15.19      1.26 o
  -4   1   5       31.66       39.21      0.64 o
  -3   1   5     1523.91     1613.32      9.08 o
  -2   1   5       39.70       48.37      0.71 o
  -1   1   5       76.65       84.72      0.90 o
   0   1   5      323.95      322.91      2.34 o
   1   1   5      874.08      959.17      5.89 o
   2   1   5      458.27      462.97      3.96 o
   3   1   5        3.65        2.08      0.44 o
   4   1   5       44.67       40.30      1.49 o
   5   1   5        8.95        8.68      1.17 o
   6   1   5      178.32      196.45      4.18 o
   7   1   5       53.00       59.57      2.61 o
   8   1   5        5.23        8.04      1.86 o
   9   1   5        1.80        2.11      1.70 o
 -11   2   5        0.90        1.32      2.75 o
 -10   2   5        5.12        5.39      2.52 o
  -9   2   5       11.40       10.51      1.65 o
  -8   2   5      160.54      157.98      5.74 o
  -7   2   5       18.64       17.49      1.36 o
  -6   2   5       14.38       12.00      0.43 o
  -5   2   5       25.13       25.29      0.60 o
  -4   2   5      214.15      239.59      2.26 o
  -3   2   5      253.55      267.98      2.26 o
  -2   2   5      113.59      120.36      1.32 o
  -1   2   5       31.29       30.29      0.72 o
   0   2   5      120.82      137.68      1.42 o
   1   2   5      385.32      428.09      3.70 o
   2   2   5       43.09       39.01      1.24 o
   3   2   5       50.56       53.02      1.41 o
   4   2   5       52.97       49.94      1.41 o
   5   2   5       48.60       42.58      2.04 o
   6   2   5       94.38       97.50      3.97 o
   7   2   5        4.64        2.66      1.19 o
   8   2   5        0.13        0.10      1.40 o
 -10   3   5        4.38        1.08      2.04 o
  -9   3   5        2.48        1.66      1.31 o
  -8   3   5       18.51       18.91      1.31 o
  -7   3   5       13.47        6.53      0.94 o
  -6   3   5        9.42        6.90      1.57 o
  -5   3   5       15.37       18.59      0.73 o
  -4   3   5       42.90       46.17      1.18 o
  -3   3   5       35.97       38.23      0.88 o
  -2   3   5        7.47        6.03      0.58 o
  -1   3   5        6.22        7.95      0.66 o
   0   3   5        9.86       10.19      0.63 o
   1   3   5       97.88      114.55      1.99 o
   2   3   5       20.56       21.35      1.07 o
   3   3   5       13.13       12.86      0.90 o
   4   3   5       88.73       88.65      2.10 o
   5   3   5       25.76       19.72      1.62 o
   6   3   5       52.29       60.98      2.51 o
   7   3   5        6.92        5.84      1.67 o
   8   3   5        2.63        2.93      1.72 o
 -10   4   5        0.93        0.12      2.04 o
  -9   4   5        3.70        4.15      1.05 o
  -8   4   5        0.03       -0.28      0.83 o
  -7   4   5       12.05        9.97      1.86 o
  -6   4   5       17.23       16.87      1.09 o
  -5   4   5       16.32       16.53      0.72 o
  -4   4   5       70.00       68.73      1.57 o
  -3   4   5        7.93        6.69      0.67 o
  -2   4   5        8.79        6.95      0.71 o
  -1   4   5        2.83        3.13      0.60 o
   0   4   5      101.94      102.24      1.86 o
   1   4   5        7.69        9.80      0.76 o
   2   4   5        2.10        1.33      0.62 o
   3   4   5        3.31        0.50      0.64 o
   4   4   5       57.60       58.29      1.94 o
   5   4   5        4.83        4.79      0.84 o
   6   4   5       17.21       12.73      1.54 o
   7   4   5        0.50       -0.99      1.23 o
   8   4   5        5.20        2.72      1.72 o
  -9   5   5        0.65       -0.39      1.62 o
  -8   5   5        1.34        0.72      1.04 o
  -7   5   5        2.13       -0.14      1.01 o
  -6   5   5        2.82        1.80      1.74 o
  -5   5   5        4.56        3.93      0.84 o
  -4   5   5        2.29        0.99      0.78 o
  -3   5   5       27.43       28.84      1.32 o
  -2   5   5        1.18       -0.18      0.75 o
  -1   5   5        1.40        0.76      0.34 o
   0   5   5       10.95        7.75      0.73 o
   1   5   5        2.60        3.09      0.65 o
   2   5   5        1.24        1.24      0.70 o
   3   5   5       44.81       46.54      2.08 o
   4   5   5        5.84        7.11      1.02 o
   5   5   5       14.33       14.88      1.27 o
   6   5   5        3.76        4.66      1.24 o
   7   5   5        0.16        0.23      1.43 o
  -9   6   5        0.49       -1.44      1.44 o
  -8   6   5        0.02       -1.12      1.12 o
  -7   6   5        0.67        1.42      1.56 o
  -6   6   5       16.01       17.23      1.81 o
  -5   6   5        4.64        2.84      1.05 o
  -4   6   5        3.07        2.60      0.94 o
  -3   6   5        2.14        1.61      0.89 o
  -2   6   5        6.22        5.15      1.12 o
  -1   6   5       10.08       10.76      0.89 o
   0   6   5        2.01        1.65      0.58 o
   1   6   5        8.37        9.63      0.98 o
   2   6   5       13.32       15.78      1.75 o
   3   6   5        9.64        6.79      0.99 o
   4   6   5       48.02       51.36      2.08 o
   5   6   5        2.43        5.30      1.00 o
   6   6   5        1.18        2.67      1.08 o
   7   6   5        0.76        1.56      2.40 o
  -8   7   5        0.58       -1.38      1.38 o
  -7   7   5        5.10        5.26      1.70 o
  -6   7   5        5.40        4.61      2.64 o
  -5   7   5       17.85       16.89      2.03 o
  -4   7   5        3.82        5.67      1.84 o
  -3   7   5        0.04       -0.86      0.86 o
  -2   7   5        2.00        2.08      1.04 o
  -1   7   5       27.86       29.41      1.97 o
   0   7   5       11.27       11.54      1.44 o
   1   7   5        0.43        1.24      1.03 o
   2   7   5        8.07        7.85      1.37 o
   3   7   5        3.92        2.49      0.91 o
   4   7   5       37.45       43.05      3.53 o
   5   7   5        7.81        9.78      1.31 o
   6   7   5        3.79        1.92      2.28 o
  -6   8   5       17.01       17.00      2.32 o
  -5   8   5        1.75        1.74      1.72 o
  -4   8   5        2.79        1.74      1.62 o
  -3   8   5        0.07       -0.36      0.98 o
  -2   8   5        0.29       -0.82      1.05 o
  -1   8   5        9.69        5.62      1.32 o
   0   8   5        9.24       10.47      1.47 o
   1   8   5        3.80        4.73      1.31 o
   2   8   5        2.01        3.46      1.31 o
   3   8   5       17.87       19.87      2.18 o
   4   8   5        4.33        4.70      1.49 o
  -4   9   5        0.03       -1.32      1.80 o
  -3   9   5        1.15        1.74      1.31 o
  -2   9   5        3.50        4.09      1.40 o
  -1   9   5        6.40        7.48      1.61 o
   0   9   5        0.34       -1.10      1.10 o
   1   9   5        0.52       -0.55      1.23 o
   2   9   5        1.58        0.32      1.45 o
  -4  -9   6        0.48       -0.88      1.93 o
  -3  -9   6        0.63       -1.52      4.97 o
  -2  -9   6        0.16       -1.48      1.48 o
  -1  -9   6        2.16        1.34      1.46 o
   0  -9   6        8.35        8.29      2.20 o
   1  -9   6        1.56        1.90      1.86 o
  -6  -8   6        5.95        8.52      2.28 o
  -5  -8   6       18.95       18.93      2.85 o
  -4  -8   6        5.69        5.11      2.11 o
  -3  -8   6        1.71        5.36      1.48 o
  -2  -8   6        0.78        0.63      1.06 o
  -1  -8   6       13.82       15.18      2.09 o
   0  -8   6       11.99        8.77      3.75 o
   1  -8   6        2.92       -0.23      1.12 o
   2  -8   6        1.84       -0.23      1.58 o
   3  -8   6        4.97        4.14      1.58 o
   4  -8   6        5.99        1.29      3.25 o
  -8  -7   6        0.13        1.96      3.53 o
  -7  -7   6        0.28        1.26      1.43 o
  -6  -7   6       17.90       23.56      2.68 o
  -5  -7   6       56.68       71.94      4.25 o
  -4  -7   6        0.90        0.85      0.88 o
  -3  -7   6        0.57       -0.98      0.98 o
  -2  -7   6        2.32        1.91      1.10 o
  -1  -7   6        4.45        1.02      1.16 o
   0  -7   6        4.73        5.16      1.41 o
   1  -7   6        5.91        5.89      1.94 o
   2  -7   6        1.85        1.20      2.26 o
   3  -7   6        1.03       -0.27      1.19 o
   4  -7   6       22.84       21.80      3.05 o
   5  -7   6        3.87        4.60      1.89 o
  -9  -6   6        0.74        2.27      8.02 o
  -8  -6   6        2.20        3.23      2.58 o
  -7  -6   6        0.17        0.87      1.23 o
  -6  -6   6        0.77       -0.15      1.41 o
  -5  -6   6       34.21       33.56      2.10 o
  -4  -6   6        6.87        8.24      1.11 o
  -3  -6   6        0.57       -0.72      0.90 o
  -2  -6   6        0.62       -0.88      0.88 o
  -1  -6   6        0.50       -0.69      0.94 o
   0  -6   6        7.86        7.17      1.34 o
   1  -6   6       14.85       14.73      1.71 o
   2  -6   6        0.31        0.24      1.12 o
   3  -6   6        0.21       -0.24      1.15 o
   4  -6   6        3.38        3.10      1.75 o
   5  -6   6        8.68        9.11      1.77 o
   6  -6   6        1.09        0.76      2.22 o
  -9  -5   6        4.39        7.67      3.17 o
  -8  -5   6        0.03       -1.14      2.16 o
  -7  -5   6        0.94       -1.02      1.02 o
  -6  -5   6       33.68       41.12      2.29 o
  -5  -5   6        2.22        0.05      0.77 o
  -4  -5   6        0.07       -0.55      0.55 o
  -3  -5   6       21.52       19.35      1.30 o
  -2  -5   6        9.72       11.02      1.22 o
  -1  -5   6        2.82        2.51      0.89 o
   0  -5   6        6.64        4.37      1.14 o
   1  -5   6        1.96        1.58      0.99 o
   2  -5   6        1.25        0.22      0.91 o
   3  -5   6        1.13       -0.58      1.02 o
   4  -5   6        2.28        1.07      1.04 o
   5  -5   6        9.76        8.01      1.57 o
   6  -5   6        2.07        1.19      1.21 o
   7  -5   6        1.77        0.56      1.58 o
  -9  -4   6        1.19        3.03      2.44 o
  -8  -4   6        3.42        4.07      1.21 o
  -7  -4   6       13.88       13.01      1.06 o
  -6  -4   6       15.06       18.18      1.52 o
  -5  -4   6       20.47       17.42      0.83 o
  -4  -4   6        4.59        2.91      0.41 o
  -3  -4   6        1.31        0.87      0.48 o
  -2  -4   6        8.88        7.16      0.52 o
  -1  -4   6        2.38        1.96      0.68 o
   0  -4   6        2.06        2.66      0.73 o
   1  -4   6       12.36        9.80      1.09 o
   2  -4   6        4.70        3.30      0.86 o
   3  -4   6       22.31       24.70      1.72 o
   4  -4   6       19.22       14.91      1.47 o
   5  -4   6        8.70       11.80      1.56 o
   6  -4   6        1.01        1.27      0.84 o
   7  -4   6        0.85       -1.13      1.48 o
 -10  -3   6        5.24        3.83      2.28 o
  -9  -3   6        5.31        3.35      1.80 o
  -8  -3   6        1.10       -0.02      0.55 o
  -7  -3   6       80.07       83.20      2.00 o
  -6  -3   6        0.54        0.17      0.53 o
  -5  -3   6       52.59       54.60      1.10 o
  -4  -3   6        5.97        5.10      0.44 o
  -3  -3   6       70.76       76.20      1.42 o
  -2  -3   6      214.88      211.44      2.30 o
  -1  -3   6       28.51       24.30      0.88 o
   0  -3   6       29.73       34.64      1.33 o
   1  -3   6        2.74        2.57      0.50 o
   2  -3   6       16.77       19.22      1.73 o
   3  -3   6       33.62       33.16      1.41 o
   4  -3   6       46.06       47.51      3.29 o
   5  -3   6       12.00       10.48      1.49 o
   6  -3   6       10.85       10.58      2.06 o
   7  -3   6        2.66        3.32      1.86 o
   8  -3   6        0.63        1.11      1.78 o
 -11  -2   6        1.49        1.56      2.16 o
 -10  -2   6        1.02        4.19      2.28 o
  -9  -2   6        1.00        2.16      1.80 o
  -8  -2   6        1.39        1.56      1.56 o
  -7  -2   6      162.07      152.77      3.46 o
  -6  -2   6        4.81        5.21      0.35 o
  -5  -2   6        0.76        0.60      0.17 o
  -4  -2   6       88.49       85.92      1.08 o
  -3  -2   6       20.98       19.07      0.97 o
  -2  -2   6      101.81       97.96      1.20 o
  -1  -2   6      192.08      201.41      1.94 o
   0  -2   6       28.80       33.14      0.84 o
   1  -2   6      130.22      129.73      1.92 o
   2  -2   6       73.84       78.26      1.46 o
   3  -2   6       13.13       13.92      0.88 o
   4  -2   6       17.63       14.57      0.88 o
   5  -2   6       20.72       22.51      1.36 o
   6  -2   6       10.40       10.21      1.13 o
   7  -2   6       31.48       23.60      2.59 o
   8  -2   6        5.14        2.37      1.81 o
 -11  -1   6        1.79        1.44      2.40 o
 -10  -1   6        3.35        3.37      1.26 o
  -9  -1   6        6.86        5.27      2.28 o
  -8  -1   6       62.98       63.26      5.39 o
  -7  -1   6      714.17      767.36     17.78 o
  -6  -1   6        6.62        5.40      0.89 o
  -5  -1   6       20.68       22.50      0.59 o
  -4  -1   6       57.63       62.24      0.96 o
  -3  -1   6      656.51      766.80      5.05 o
  -2  -1   6      379.37      447.34      3.20 o
  -1  -1   6      103.80       98.24      1.24 o
   0  -1   6       54.16       54.93      1.11 o
   1  -1   6      186.53      155.42      2.36 o
   2  -1   6      237.11      251.03      3.93 o
   3  -1   6       70.86       73.40      2.13 o
   4  -1   6        4.35        4.71      0.30 o
   5  -1   6       68.96       69.31      1.90 o
   6  -1   6       78.33       91.26      3.13 o
   7  -1   6       13.05       15.02      2.10 o
   8  -1   6       10.93       10.53      1.98 o
 -11   0   6        0.11        1.44      2.40 o
 -10   0   6        3.99        4.91      2.64 o
  -9   0   6        5.56        2.28      1.17 o
  -8   0   6       21.69       23.89      5.51 o
  -7   0   6       97.99       97.26      5.57 o
  -6   0   6        0.36        0.72      0.74 o
  -5   0   6       23.32       18.82      1.63 o
  -4   0   6        0.42        0.21      0.13 o
  -3   0   6       30.90       20.22      0.57 o
  -2   0   6      840.20      866.94      5.38 o
  -1   0   6       33.61       35.29      0.75 o
   0   0   6        0.76        0.27      0.27 o
   1   0   6      110.86      114.71      1.53 o
   2   0   6      683.48      738.02      6.20 o
   3   0   6        5.89        8.36      0.47 o
   4   0   6        2.07        2.73      0.75 o
   5   0   6       58.75       69.82      2.49 o
   6   0   6       14.78       16.68      1.69 o
   7   0   6      111.38      108.20      4.23 o
   8   0   6       13.32       12.91      2.24 o
 -11   1   6        1.79        1.32      2.40 o
 -10   1   6        3.36        1.20      2.16 o
  -9   1   6        6.84        4.02      1.29 o
  -8   1   6       63.04       68.70      5.21 o
  -7   1   6      714.20      758.83     14.66 o
  -6   1   6        6.63        5.45      0.91 o
  -5   1   6       20.76       23.22      0.32 o
  -4   1   6       57.64       62.60      1.18 o
  -3   1   6      656.78      779.73      5.00 o
  -2   1   6      379.89      449.68      3.01 o
  -1   1   6      103.79       97.51      1.12 o
   0   1   6       53.99       54.91      0.83 o
   1   1   6      186.64      157.09      2.17 o
   2   1   6      237.07      250.91      2.97 o
   3   1   6       70.71       71.91      1.79 o
   4   1   6        4.34        5.35      0.51 o
   5   1   6       68.96       71.13      2.49 o
   6   1   6       78.37      102.00      3.24 o
   7   1   6       13.06       13.44      2.16 o
   8   1   6       10.93       12.75      2.27 o
 -11   2   6        1.49        2.75      2.87 o
 -10   2   6        1.02        3.47      2.64 o
  -9   2   6        0.99       -0.37      1.24 o
  -8   2   6        1.39       -0.12      1.32 o
  -7   2   6      162.19      158.81      5.87 o
  -6   2   6        4.80        5.25      0.30 o
  -5   2   6        0.76        0.47      0.23 o
  -4   2   6       88.46       86.70      1.29 o
  -3   2   6       21.01       20.08      0.73 o
  -2   2   6      101.95       99.78      1.54 o
  -1   2   6      192.17      203.59      2.07 o
   0   2   6       28.78       32.60      0.86 o
   1   2   6      130.15      130.26      2.15 o
   2   2   6       73.97       79.12      1.74 o
   3   2   6       13.14       13.55      0.94 o
   4   2   6       17.60       14.94      1.00 o
   5   2   6       20.76       19.29      1.96 o
   6   2   6       10.40       11.62      1.46 o
   7   2   6       31.51       30.73      3.89 o
   8   2   6        5.14        5.25      1.92 o
 -10   3   6        5.25        7.19      2.75 o
  -9   3   6        5.32        4.55      2.04 o
  -8   3   6        1.11       -0.37      0.60 o
  -7   3   6       80.12       82.55      5.33 o
  -6   3   6        0.54       -0.18      0.60 o
  -5   3   6       52.53       55.06      1.17 o
  -4   3   6        5.95        6.29      0.53 o
  -3   3   6       70.75       75.08      1.36 o
  -2   3   6      214.69      211.42      2.46 o
  -1   3   6       28.47       24.43      1.00 o
   0   3   6       29.74       35.03      1.11 o
   1   3   6        2.75        2.42      0.54 o
   2   3   6       16.76       17.72      1.07 o
   3   3   6       33.64       32.12      1.37 o
   4   3   6       46.00       49.56      1.71 o
   5   3   6       11.99       10.78      0.95 o
   6   3   6       10.87        9.30      1.42 o
   7   3   6        2.66        2.12      1.58 o
   8   3   6        0.63       -0.28      1.67 o
 -10   4   6        0.01       -2.04      2.40 o
  -9   4   6        1.19        3.47      1.92 o
  -8   4   6        3.42        4.64      1.02 o
  -7   4   6       13.88       15.53      1.41 o
  -6   4   6       15.04       17.64      1.23 o
  -5   4   6       20.44       18.41      0.60 o
  -4   4   6        4.61        3.26      0.86 o
  -3   4   6        1.31        0.84      0.53 o
  -2   4   6        8.89        7.52      0.76 o
  -1   4   6        2.39        1.78      0.65 o
   0   4   6        2.07        1.90      0.46 o
   1   4   6       12.34        9.90      0.81 o
   2   4   6        4.72        3.08      0.70 o
   3   4   6       22.31       25.64      1.69 o
   4   4   6       19.22       15.78      1.18 o
   5   4   6        8.70       10.39      1.04 o
   6   4   6        1.00        1.99      1.17 o
   7   4   6        0.85        2.27      1.60 o
  -9   5   6        4.39        4.33      1.22 o
  -8   5   6        0.03       -0.75      0.92 o
  -7   5   6        0.94        0.02      1.00 o
  -6   5   6       33.61       34.41      3.35 o
  -5   5   6        2.21        1.55      1.10 o
  -4   5   6        0.07       -0.69      0.69 o
  -3   5   6       21.51       20.57      1.44 o
  -2   5   6        9.75        9.71      1.09 o
  -1   5   6        2.83        1.33      0.91 o
   0   5   6        6.60        3.71      0.66 o
   1   5   6        1.97        1.80      0.66 o
   2   5   6        1.25        1.33      0.71 o
   3   5   6        1.13        0.45      0.72 o
   4   5   6        2.29        0.30      1.07 o
   5   5   6        9.74       10.09      1.20 o
   6   5   6        2.07        1.69      1.21 o
   7   5   6        1.77        1.83      1.65 o
  -9   6   6        0.74       -1.37      1.74 o
  -8   6   6        2.20        1.29      2.16 o
  -7   6   6        0.17       -1.32      1.32 o
  -6   6   6        0.77        0.70      1.62 o
  -5   6   6       34.22       28.86      2.30 o
  -4   6   6        6.86        7.48      1.65 o
  -3   6   6        0.56       -0.82      0.82 o
  -2   6   6        0.62       -0.74      0.74 o
  -1   6   6        0.49       -0.89      0.89 o
   0   6   6        7.83        6.58      0.76 o
   1   6   6       14.86       17.22      1.24 o
   2   6   6        0.30        0.20      0.73 o
   3   6   6        0.20       -0.76      0.76 o
   4   6   6        3.37        1.93      0.86 o
   5   6   6        8.67       12.84      1.67 o
   6   6   6        1.09        1.89      1.52 o
  -8   7   6        0.13       -1.49      1.98 o
  -7   7   6        0.28        0.31      1.50 o
  -6   7   6       17.90       20.82      2.15 o
  -5   7   6       56.67       67.80      3.29 o
  -4   7   6        0.90        0.38      1.12 o
  -3   7   6        0.57       -1.01      1.01 o
  -2   7   6        2.33        1.86      1.19 o
  -1   7   6        4.45        2.02      1.07 o
   0   7   6        4.71        5.15      1.33 o
   1   7   6        5.89        5.95      1.39 o
   2   7   6        1.85        1.67      1.07 o
   3   7   6        1.02        0.05      1.02 o
   4   7   6       22.86       27.47      2.09 o
   5   7   6        3.87        2.64      1.57 o
  -6   8   6        5.94        5.33      1.69 o
  -5   8   6       18.97       17.82      2.29 o
  -4   8   6        5.69        5.02      1.84 o
  -3   8   6        1.70        2.93      1.21 o
  -2   8   6        0.79        0.39      1.22 o
  -1   8   6       13.80       17.85      1.93 o
   0   8   6       11.98       12.09      1.81 o
   1   8   6        2.93        2.31      1.22 o
   2   8   6        1.84        2.44      1.37 o
   3   8   6        4.97        7.07      1.72 o
   4   8   6        5.99        6.62      1.52 o
  -4   9   6        0.48       -0.06      1.82 o
  -3   9   6        0.63       -1.69      1.69 o
  -2   9   6        0.16       -1.36      2.22 o
  -1   9   6        2.16        0.36      1.47 o
   0   9   6        8.35        8.25      2.01 o
   1   9   6        1.56       -1.17      1.59 o
  -3  -9   7        1.08       -2.71      4.55 o
  -2  -9   7        2.77        2.87      2.28 o
  -1  -9   7        0.17       -1.62      1.62 o
   0  -9   7        6.08        5.00      2.10 o
  -6  -8   7        1.76        2.57      3.23 o
  -5  -8   7       26.74       27.14      3.31 o
  -4  -8   7       16.58       17.09      3.23 o
  -3  -8   7        0.74       -1.45      1.45 o
  -2  -8   7        0.34        0.24      1.21 o
  -1  -8   7        0.32        0.29      1.55 o
   0  -8   7        6.09        5.09      1.86 o
   1  -8   7        2.51        3.87      1.87 o
   2  -8   7        1.31        0.99      1.31 o
   3  -8   7        0.82       -1.04      1.56 o
  -7  -7   7        0.23        2.24      2.87 o
  -6  -7   7        1.82        4.19      2.16 o
  -5  -7   7       10.55       10.52      2.33 o
  -4  -7   7       49.95       58.16      2.95 o
  -3  -7   7        0.01        0.23      0.97 o
  -2  -7   7        0.88       -0.74      1.16 o
  -1  -7   7        1.65       -0.44      1.32 o
   0  -7   7       18.43       13.41      1.93 o
   1  -7   7        4.59       -1.16      1.62 o
   2  -7   7        1.93       -0.53      2.35 o
   3  -7   7        0.78       -1.30      1.30 o
   4  -7   7        2.35        4.04      3.04 o
  -8  -6   7        2.95        5.79      3.29 o
  -7  -6   7        2.38        3.59      1.35 o
  -6  -6   7       11.23       12.48      2.15 o
  -5  -6   7       84.76      103.57      3.40 o
  -4  -6   7       36.94       36.71      1.88 o
  -3  -6   7        2.10        1.94      1.09 o
  -2  -6   7        6.53        7.27      1.46 o
  -1  -6   7        2.68        2.23      1.27 o
   0  -6   7       16.74       20.44      1.99 o
   1  -6   7        6.03        4.97      1.40 o
   2  -6   7        2.87       -0.97      1.08 o
   3  -6   7        0.24       -0.90      0.96 o
   4  -6   7        9.96       11.64      2.74 o
   5  -6   7       15.14       17.46      2.16 o
  -8  -5   7        1.17        1.57      3.41 o
  -7  -5   7        1.27        0.71      1.12 o
  -6  -5   7       18.92       19.62      1.97 o
  -5  -5   7       51.10       55.72      2.52 o
  -4  -5   7      138.94      143.72      2.88 o
  -3  -5   7        1.40        0.34      0.71 o
  -2  -5   7        0.08       -0.45      0.68 o
  -1  -5   7       16.47       13.98      1.52 o
   0  -5   7        6.79        2.73      1.08 o
   1  -5   7        9.22        8.25      1.22 o
   2  -5   7        2.81        2.16      1.08 o
   3  -5   7        5.52        3.83      1.23 o
   4  -5   7        2.26        3.24      1.13 o
   5  -5   7       10.20       12.34      1.82 o
   6  -5   7        3.44        2.79      1.40 o
  -9  -4   7        4.64        9.94      3.35 o
  -8  -4   7        1.13       -0.22      1.38 o
  -7  -4   7       13.38       12.03      1.64 o
  -6  -4   7       88.75       89.41      2.24 o
  -5  -4   7       15.03       16.55      0.80 o
  -4  -4   7       11.42       10.45      0.80 o
  -3  -4   7       16.90       16.99      0.96 o
  -2  -4   7       54.14       53.61      1.42 o
  -1  -4   7        7.48        7.32      0.76 o
   0  -4   7        9.94        8.74      0.95 o
   1  -4   7        6.95        6.84      0.79 o
   2  -4   7       16.42       15.70      1.43 o
   3  -4   7        4.79        1.98      1.00 o
   4  -4   7        1.22        0.15      0.81 o
   5  -4   7        1.15        0.83      1.03 o
   6  -4   7        0.53        2.00      1.35 o
   7  -4   7        1.22       -1.46      1.68 o
 -10  -3   7        1.33        1.80      1.92 o
  -9  -3   7        1.39        2.94      2.93 o
  -8  -3   7        6.78        6.19      1.20 o
  -7  -3   7       43.47       47.31      3.16 o
  -6  -3   7      304.13      312.91      5.30 o
  -5  -3   7       16.86       15.46      0.69 o
  -4  -3   7        1.16        0.99      0.32 o
  -3  -3   7        3.97        5.02      0.54 o
  -2  -3   7       23.21       21.89      0.84 o
  -1  -3   7       39.59       40.84      1.09 o
   0  -3   7        9.46        7.00      0.60 o
   1  -3   7        2.26        2.86      0.86 o
   2  -3   7       72.21       80.89      2.52 o
   3  -3   7       23.44       19.38      1.17 o
   4  -3   7       12.03       14.19      2.07 o
   5  -3   7       12.88       12.44      1.59 o
   6  -3   7       10.15       10.85      1.54 o
   7  -3   7        7.12        5.30      3.41 o
 -11  -2   7        6.50        9.82      2.99 o
 -10  -2   7        0.01        1.32      1.68 o
  -9  -2   7       10.60       11.52      4.01 o
  -8  -2   7        1.72        2.52      1.37 o
  -7  -2   7       59.23       65.09      4.10 o
  -6  -2   7      263.17      250.78      2.86 o
  -5  -2   7       31.97       36.30      1.01 o
  -4  -2   7        6.31        5.26      0.71 o
  -3  -2   7       22.68       27.05      0.77 o
  -2  -2   7      310.22      339.64      3.08 o
  -1  -2   7      128.82      135.13      1.86 o
   0  -2   7       10.97       10.95      0.75 o
   1  -2   7       19.89       24.25      1.16 o
   2  -2   7       32.93       34.00      1.61 o
   3  -2   7       88.84       83.56      2.14 o
   4  -2   7       24.99       25.81      2.61 o
   5  -2   7        7.44        5.78      0.95 o
   6  -2   7        7.35       13.50      1.77 o
   7  -2   7       16.10       17.45      2.42 o
   8  -2   7        9.45        9.77      2.18 o
 -11  -1   7        1.56        4.55      2.52 o
 -10  -1   7        1.19        1.42      1.12 o
  -9  -1   7        1.23        0.60      1.68 o
  -8  -1   7       35.52       44.16      5.09 o
  -7  -1   7       38.35       41.98      9.52 o
  -6  -1   7      187.61      192.39      5.50 o
  -5  -1   7       11.36       10.37      0.33 o
  -4  -1   7       63.00       67.44      1.14 o
  -3  -1   7       28.57       28.95      0.76 o
  -2  -1   7      105.56      112.93      1.58 o
  -1  -1   7      177.75      187.69      2.10 o
   0  -1   7       47.45       45.98      1.14 o
   1  -1   7       65.70       76.71      1.77 o
   2  -1   7       57.71       53.78      1.83 o
   3  -1   7       87.88       89.23      1.81 o
   4  -1   7        9.54        6.83      0.67 o
   5  -1   7       65.21       72.27      2.33 o
   6  -1   7       20.06       23.45      2.55 o
   7  -1   7       11.16       12.04      1.90 o
   8  -1   7        6.43        9.60      2.27 o
 -11   0   7        3.56        6.35      2.64 o
 -10   0   7        1.14       -0.45      0.89 o
  -9   0   7        0.07       -0.54      1.86 o
  -8   0   7       13.44       13.14      1.54 o
  -7   0   7      131.72      154.57      4.99 o
  -6   0   7      148.20      158.47      4.68 o
  -5   0   7        1.68        1.40      0.17 o
  -4   0   7        1.16        0.65      0.24 o
  -3   0   7       13.61       15.36      0.62 o
  -2   0   7      923.50      993.03      6.90 o
  -1   0   7      152.61      147.73      1.88 o
   0   0   7       67.00       78.35      1.43 o
   1   0   7       66.07       78.86      1.61 o
   2   0   7       38.70       38.36      1.42 o
   3   0   7      100.16       84.48      1.73 o
   4   0   7       19.67       18.19      0.74 o
   5   0   7        0.84       -0.01      0.91 o
   6   0   7       11.54       13.49      1.67 o
   7   0   7       52.95       75.47      4.08 o
   8   0   7       10.48       11.31      2.30 o
 -11   1   7        1.56        0.96      2.40 o
 -10   1   7        1.20        0.36      1.32 o
  -9   1   7        1.23        1.49      1.56 o
  -8   1   7       35.56       45.29      2.92 o
  -7   1   7       38.29       41.86      5.99 o
  -6   1   7      187.54      179.58      3.84 o
  -5   1   7       11.35       10.67      0.36 o
  -4   1   7       62.86       70.31      1.20 o
  -3   1   7       28.55       29.93      0.75 o
  -2   1   7      105.54      115.86      1.43 o
  -1   1   7      177.64      189.61      1.79 o
   0   1   7       47.45       47.12      0.86 o
   1   1   7       65.77       75.04      1.69 o
   2   1   7       57.68       52.42      1.56 o
   3   1   7       87.88       88.92      1.93 o
   4   1   7        9.55        6.77      0.66 o
   5   1   7       65.15       73.72      2.80 o
   6   1   7       20.06       19.78      1.87 o
   7   1   7       11.17       17.38      2.27 o
   8   1   7        6.44        7.20      1.94 o
 -11   2   7        6.49        5.75      2.75 o
 -10   2   7        0.01        0.28      1.31 o
  -9   2   7       10.62       10.66      2.28 o
  -8   2   7        1.73        1.64      1.14 o
  -7   2   7       59.22       67.70      9.58 o
  -6   2   7      263.11      248.54      4.02 o
  -5   2   7       31.96       36.30      0.93 o
  -4   2   7        6.33        6.05      0.43 o
  -3   2   7       22.67       27.76      1.13 o
  -2   2   7      310.37      337.91      3.32 o
  -1   2   7      128.80      136.43      1.89 o
   0   2   7       10.93       10.18      0.72 o
   1   2   7       19.86       24.39      1.04 o
   2   2   7       32.92       34.89      1.29 o
   3   2   7       88.83       85.33      1.98 o
   4   2   7       24.97       26.47      1.90 o
   5   2   7        7.44        6.20      1.57 o
   6   2   7        7.34       10.58      1.46 o
   7   2   7       16.11       20.33      2.52 o
   8   2   7        9.45       10.07      2.20 o
 -10   3   7        1.33       -0.92      1.37 o
  -9   3   7        1.39        3.83      2.04 o
  -8   3   7        6.77        6.22      0.90 o
  -7   3   7       43.51       43.56      1.48 o
  -6   3   7      304.16      305.87      4.30 o
  -5   3   7       16.83       14.96      0.74 o
  -4   3   7        1.18        1.35      0.44 o
  -3   3   7        3.97        5.10      0.56 o
  -2   3   7       23.28       23.70      1.16 o
  -1   3   7       39.73       40.80      1.28 o
   0   3   7        9.46        8.08      0.73 o
   1   3   7        2.24        2.36      0.52 o
   2   3   7       72.28       79.63      1.98 o
   3   3   7       23.41       20.53      2.42 o
   4   3   7       12.01       13.94      1.08 o
   5   3   7       12.87       12.15      1.42 o
   6   3   7       10.14       10.58      1.87 o
   7   3   7        7.12        9.67      1.99 o
  -9   4   7        4.65        0.96      1.92 o
  -8   4   7        1.13       -0.74      0.74 o
  -7   4   7       13.38       11.62      1.62 o
  -6   4   7       88.89       86.93      2.70 o
  -5   4   7       15.01       18.12      1.02 o
  -4   4   7       11.41       11.22      0.88 o
  -3   4   7       16.94       16.88      1.02 o
  -2   4   7       54.07       55.81      1.61 o
  -1   4   7        7.49        7.04      0.94 o
   0   4   7        9.96        7.27      0.71 o
   1   4   7        6.95        7.29      0.75 o
   2   4   7       16.42       15.02      1.18 o
   3   4   7        4.82        1.37      0.95 o
   4   4   7        1.22        0.16      0.72 o
   5   4   7        1.14        1.92      1.36 o
   6   4   7        0.53        2.44      1.31 o
   7   4   7        1.22        0.48      1.69 o
  -8   5   7        1.18        0.29      1.02 o
  -7   5   7        1.27        0.11      1.06 o
  -6   5   7       18.91       17.41      1.78 o
  -5   5   7       51.09       52.90      2.05 o
  -4   5   7      138.88      144.83      3.37 o
  -3   5   7        1.40        0.09      0.84 o
  -2   5   7        0.08       -0.64      0.76 o
  -1   5   7       16.45       12.91      1.27 o
   0   5   7        6.78        3.79      0.59 o
   1   5   7        9.21        6.73      0.86 o
   2   5   7        2.80        2.12      0.76 o
   3   5   7        5.51        4.63      0.87 o
   4   5   7        2.26        1.69      0.84 o
   5   5   7       10.20       11.96      1.64 o
   6   5   7        3.44        4.55      1.39 o
  -8   6   7        2.95        0.21      1.29 o
  -7   6   7        2.38        1.51      1.92 o
  -6   6   7       11.22       13.68      1.77 o
  -5   6   7       84.72      101.53      3.71 o
  -4   6   7       36.95       37.94      2.10 o
  -3   6   7        2.09        1.56      1.05 o
  -2   6   7        6.52        5.28      1.10 o
  -1   6   7        2.67        1.20      1.07 o
   0   6   7       16.71       16.82      1.80 o
   1   6   7        6.02        5.14      1.16 o
   2   6   7        2.87        2.10      1.14 o
   3   6   7        0.24       -0.62      0.76 o
   4   6   7        9.95       11.39      1.25 o
   5   6   7       15.15       13.58      1.74 o
  -7   7   7        0.23       -1.32      1.32 o
  -6   7   7        1.82        1.10      1.50 o
  -5   7   7       10.55        7.71      1.87 o
  -4   7   7       49.99       55.27      3.13 o
  -3   7   7        0.01       -0.66      1.00 o
  -2   7   7        0.88        0.77      1.34 o
  -1   7   7        1.66        0.93      1.12 o
   0   7   7       18.41       15.72      1.64 o
   1   7   7        4.59        1.10      1.21 o
   2   7   7        1.94        1.53      1.56 o
   3   7   7        0.78       -0.94      1.00 o
   4   7   7        2.35        5.46      1.43 o
  -6   8   7        1.75        0.30      1.70 o
  -5   8   7       26.75       25.71      2.76 o
  -4   8   7       16.58       17.86      2.40 o
  -3   8   7        0.73        1.38      1.28 o
  -2   8   7        0.34       -0.02      1.36 o
  -1   8   7        0.32       -1.22      1.22 o
   0   8   7        6.09        3.81      1.50 o
   1   8   7        2.51        3.08      1.40 o
   2   8   7        1.30        1.74      1.14 o
   3   8   7        0.82        0.45      1.35 o
  -3   9   7        1.09        2.47      1.73 o
  -2   9   7        2.77        3.30      1.49 o
  -1   9   7        0.17       -1.16      1.16 o
   0   9   7        6.08        5.06      1.70 o
  -5  -8   8        2.87        3.73      2.81 o
  -4  -8   8        3.83        4.06      2.93 o
  -3  -8   8        2.60        0.40      3.59 o
  -2  -8   8        3.20        3.29      2.37 o
  -1  -8   8        3.41        3.55      1.75 o
   0  -8   8        0.86        0.69      1.64 o
   1  -8   8        2.93        0.87      1.50 o
   2  -8   8        0.55       -0.58      2.10 o
  -7  -7   8        0.16       -0.72      1.39 o
  -6  -7   8        1.53        0.82      2.69 o
  -5  -7   8       15.22       15.56      2.56 o
  -4  -7   8       32.06       27.74      3.10 o
  -3  -7   8        2.32       -0.42      0.96 o
  -2  -7   8        1.07       -0.68      0.87 o
  -1  -7   8        7.20        5.54      2.82 o
   0  -7   8        4.82        5.92      4.67 o
   1  -7   8        8.90        9.65      3.12 o
   2  -7   8        0.84       -0.02      3.77 o
   3  -7   8        1.60        1.41      1.32 o
   4  -7   8        2.47        1.98      1.77 o
  -8  -6   8        8.62       10.92      1.87 o
  -7  -6   8        1.72        1.82      1.43 o
  -6  -6   8       18.59       21.79      2.48 o
  -5  -6   8       11.11       11.45      1.67 o
  -4  -6   8      116.69      130.96      4.24 o
  -3  -6   8       41.47       45.68      2.02 o
  -2  -6   8        0.91        1.03      0.86 o
  -1  -6   8        1.61        1.98      0.82 o
   0  -6   8        1.82       -0.03      2.04 o
   1  -6   8       32.31       26.02      4.41 o
   2  -6   8        6.14        4.68      1.41 o
   3  -6   8        0.89       -1.13      1.23 o
   4  -6   8        2.05        0.00      2.68 o
   5  -6   8        4.74        3.70      1.84 o
  -9  -5   8        1.26       11.14      4.19 o
  -8  -5   8       10.13        7.49      2.64 o
  -7  -5   8        0.72        2.66      1.92 o
  -6  -5   8       29.74       37.49      3.22 o
  -5  -5   8      106.64      117.00      5.75 o
  -4  -5   8      111.95      124.49      2.79 o
  -3  -5   8       61.20       60.61      2.05 o
  -2  -5   8        8.14        3.46      1.00 o
  -1  -5   8       50.81       52.70      3.48 o
   0  -5   8        3.29        3.90      0.78 o
   1  -5   8        9.50        7.33      1.31 o
   2  -5   8        3.49        1.89      1.13 o
   3  -5   8        7.29        7.34      1.24 o
   4  -5   8        3.22        0.95      1.21 o
   5  -5   8        7.10        7.41      1.51 o
   6  -5   8       12.06        9.99      3.17 o
 -10  -4   8       10.57       40.13      6.35 o
  -9  -4   8        2.51       11.02      3.95 o
  -8  -4   8       13.30       19.74      1.68 o
  -7  -4   8        7.80        8.24      1.14 o
  -6  -4   8       49.14       51.06      2.23 o
  -5  -4   8      116.64      126.14      3.21 o
  -4  -4   8      304.12      321.77      5.90 o
  -3  -4   8       37.30       44.59      1.40 o
  -2  -4   8        1.42        1.08      0.67 o
  -1  -4   8       23.99       24.26      1.84 o
   0  -4   8       12.44       10.29      0.83 o
   1  -4   8       32.26       33.72      1.16 o
   2  -4   8       32.44       30.84      1.92 o
   3  -4   8        8.11        9.12      1.40 o
   4  -4   8       18.64       17.01      1.63 o
   5  -4   8       10.70       10.93      1.72 o
   6  -4   8        5.16        5.51      1.47 o
  -9  -3   8        5.87        6.34      3.17 o
  -8  -3   8       23.89       25.11      1.42 o
  -7  -3   8        9.77       11.20      0.94 o
  -6  -3   8      100.72      108.25      2.67 o
  -5  -3   8      159.85      157.62      1.95 o
  -4  -3   8      118.88      101.76      1.31 o
  -3  -3   8      142.34      141.78      2.01 o
  -2  -3   8       29.96       32.79      1.06 o
  -1  -3   8      160.05      174.01      2.58 o
   0  -3   8       39.14       32.07      2.04 o
   1  -3   8        5.86        6.40      1.06 o
   2  -3   8        2.73        4.98      1.04 o
   3  -3   8       15.13       12.06      1.36 o
   4  -3   8        7.26        7.24      1.24 o
   5  -3   8        4.23        3.98      1.57 o
   6  -3   8       15.98       20.82      2.13 o
   7  -3   8        0.85        1.77      1.75 o
  -9  -2   8        1.58        3.94      1.54 o
  -8  -2   8        5.38        2.86      1.41 o
  -7  -2   8        5.80        7.00      0.41 o
  -6  -2   8       93.36       92.34      1.62 o
  -5  -2   8       90.38       88.45      2.03 o
  -4  -2   8       10.76       13.20      0.73 o
  -3  -2   8        5.16        5.26      0.48 o
  -2  -2   8       19.00       20.53      0.79 o
  -1  -2   8      119.81      113.87      1.85 o
   0  -2   8       64.35       66.24      1.66 o
   1  -2   8        0.89        0.50      0.50 o
   2  -2   8       18.26       18.81      1.37 o
   3  -2   8       24.79       24.20      2.70 o
   4  -2   8       13.87       11.20      2.09 o
   5  -2   8        2.00        2.05      1.24 o
   6  -2   8        6.85        7.77      1.60 o
   7  -2   8        4.52        5.93      1.70 o
  -9  -1   8        8.17        9.58      2.34 o
  -8  -1   8        8.68       10.22      2.05 o
  -7  -1   8       30.19       31.58      3.47 o
  -6  -1   8       18.86       16.89      0.65 o
  -5  -1   8        0.89        0.53      0.29 o
  -4  -1   8        0.74        0.52      0.32 o
  -3  -1   8       14.87       14.93      0.65 o
  -2  -1   8        7.86        7.71      0.56 o
  -1  -1   8       69.27       79.97      1.49 o
   0  -1   8       11.24       10.35      0.94 o
   1  -1   8        7.69        8.30      0.94 o
   2  -1   8       23.86       22.51      1.49 o
   3  -1   8        1.23        0.50      0.56 o
   4  -1   8        6.16        6.25      0.72 o
   5  -1   8       18.04       17.15      1.77 o
   6  -1   8        4.54        5.00      1.39 o
   7  -1   8        0.34        0.35      1.34 o
 -10   0   8        0.13       -0.38      1.50 o
  -9   0   8        1.02        2.58      1.62 o
  -8   0   8        3.32        1.87      1.12 o
  -7   0   8       22.48       17.69      4.61 o
  -6   0   8        1.04       -1.92      1.92 o
  -5   0   8       37.71       38.09      0.66 o
  -4   0   8       30.16       24.88      0.73 o
  -3   0   8        9.02       10.99      0.57 o
  -2   0   8        0.10        0.02      0.35 o
  -1   0   8       77.87       69.06      1.35 o
   0   0   8        2.89        4.20      0.62 o
   1   0   8        4.59        3.44      0.56 o
   2   0   8        1.18        1.00      0.50 o
   3   0   8        0.65       -0.43      0.48 o
   4   0   8        2.39        2.23      1.02 o
   5   0   8        0.86        1.81      1.17 o
   6   0   8       30.69       25.04      2.12 o
   7   0   8        2.55        3.75      1.81 o
  -9   1   8        8.18        9.30      2.22 o
  -8   1   8        8.66       11.88      1.85 o
  -7   1   8       30.18       27.19      4.37 o
  -6   1   8       18.81       18.91      1.07 o
  -5   1   8        0.90        0.86      0.36 o
  -4   1   8        0.74        0.84      0.36 o
  -3   1   8       14.92       15.08      0.71 o
  -2   1   8        7.87        8.45      0.56 o
  -1   1   8       69.26       79.24      1.26 o
   0   1   8       11.21        9.85      0.72 o
   1   1   8        7.70        8.34      0.84 o
   2   1   8       23.88       22.89      1.26 o
   3   1   8        1.22        0.71      0.60 o
   4   1   8        6.15        4.45      1.15 o
   5   1   8       18.05       18.39      1.78 o
   6   1   8        4.53        4.85      1.19 o
   7   1   8        0.34        1.01      2.40 o
 -10   2   8        1.25        2.40      1.92 o
  -9   2   8        1.58        4.48      2.40 o
  -8   2   8        5.39        7.77      1.64 o
  -7   2   8        5.81        7.67      1.61 o
  -6   2   8       93.35       89.75      1.54 o
  -5   2   8       90.26       90.02      1.54 o
  -4   2   8       10.75       11.52      0.61 o
  -3   2   8        5.15        5.07      0.54 o
  -2   2   8       19.01       20.81      0.92 o
  -1   2   8      119.93      114.84      1.75 o
   0   2   8       64.41       66.90      1.60 o
   1   2   8        0.90        0.32      0.50 o
   2   2   8       18.21       18.13      1.13 o
   3   2   8       24.81       21.54      1.24 o
   4   2   8       13.82       10.59      1.11 o
   5   2   8        1.99        1.11      1.08 o
   6   2   8        6.85        8.98      1.49 o
   7   2   8        4.51        5.59      1.69 o
  -9   3   8        5.88        3.83      2.04 o
  -8   3   8       23.85       23.36      3.11 o
  -7   3   8        9.80       11.00      0.91 o
  -6   3   8      100.69      105.63      2.47 o
  -5   3   8      159.87      156.97      2.14 o
  -4   3   8      118.87      103.73      1.78 o
  -3   3   8      142.15      141.48      2.16 o
  -2   3   8       30.00       32.47      1.13 o
  -1   3   8      160.04      175.30      2.94 o
   0   3   8       39.14       33.96      1.29 o
   1   3   8        5.87        8.54      0.80 o
   2   3   8        2.74        4.28      0.84 o
   3   3   8       15.12       13.57      1.14 o
   4   3   8        7.27        5.15      0.88 o
   5   3   8        4.24        3.73      1.17 o
   6   3   8       15.97       20.65      2.49 o
   7   3   8        0.85        1.94      3.11 o
  -9   4   8        2.51        2.75      2.04 o
  -8   4   8       13.34       17.75      1.62 o
  -7   4   8        7.77        7.01      1.14 o
  -6   4   8       49.15       56.46      2.39 o
  -5   4   8      116.58      124.63      5.28 o
  -4   4   8      303.94      313.64      3.79 o
  -3   4   8       37.30       39.74      1.46 o
  -2   4   8        1.43       -0.18      0.77 o
  -1   4   8       24.00       23.93      1.53 o
   0   4   8       12.45        8.83      0.79 o
   1   4   8       32.18       34.11      1.69 o
   2   4   8       32.41       33.10      1.59 o
   3   4   8        8.10        9.43      1.11 o
   4   4   8       18.62       16.54      1.33 o
   5   4   8       10.69       10.76      1.58 o
   6   4   8        5.17        7.12      1.71 o
  -9   5   8        1.27        2.99      2.40 o
  -8   5   8       10.14        9.08      1.35 o
  -7   5   8        0.71       -1.00      1.00 o
  -6   5   8       29.79       34.95      2.28 o
  -5   5   8      106.70      116.96      6.53 o
  -4   5   8      111.98      125.35      3.75 o
  -3   5   8       61.24       58.92      2.27 o
  -2   5   8        8.15        7.39      1.13 o
  -1   5   8       50.85       53.58      2.17 o
   0   5   8        3.29        3.19      0.97 o
   1   5   8        9.47        7.75      0.87 o
   2   5   8        3.49        2.19      0.79 o
   3   5   8        7.31        5.75      0.97 o
   4   5   8        3.23        0.19      0.88 o
   5   5   8        7.09        8.28      2.04 o
   6   5   8       12.06       16.20      1.96 o
  -8   6   8        8.62        9.80      1.68 o
  -7   6   8        1.72        1.22      1.32 o
  -6   6   8       18.58       21.42      2.10 o
  -5   6   8       11.13       14.82      2.46 o
  -4   6   8      116.74      128.54      3.28 o
  -3   6   8       41.50       45.39      2.28 o
  -2   6   8        0.91        0.36      1.00 o
  -1   6   8        1.60        0.52      1.01 o
   0   6   8        1.83        0.80      1.18 o
   1   6   8       32.29       34.61      2.68 o
   2   6   8        6.14        4.55      1.31 o
   3   6   8        0.88        0.29      1.42 o
   4   6   8        2.05        1.11      1.47 o
   5   6   8        4.74        7.58      1.99 o
  -7   7   8        0.16       -1.35      1.35 o
  -6   7   8        1.52       -0.48      1.68 o
  -5   7   8       15.21       15.51      2.12 o
  -4   7   8       32.06       29.41      3.41 o
  -3   7   8        2.32        2.58      1.23 o
  -2   7   8        1.07        0.09      1.15 o
  -1   7   8        7.20        5.14      1.27 o
   0   7   8        4.82        5.92      1.54 o
   1   7   8        8.91       10.80      1.64 o
   2   7   8        0.84        1.09      1.38 o
   3   7   8        1.60        0.14      1.92 o
   4   7   8        2.47        4.45      2.46 o
  -5   8   8        2.87        2.66      1.65 o
  -4   8   8        3.83        3.02      1.93 o
  -3   8   8        2.61        0.72      1.48 o
  -2   8   8        3.19        6.53      1.56 o
  -1   8   8        3.41        3.72      1.37 o
   0   8   8        0.87        0.51      2.48 o
   1   8   8        2.93        0.64      1.25 o
   2   8   8        0.55        0.67      1.37 o
  -5  -8   9        2.29       -1.85      2.69 o
  -4  -8   9        1.82        1.44      2.52 o
  -3  -8   9        1.10       -1.68      6.83 o
  -2  -8   9        0.52        0.48      2.40 o
  -1  -8   9        0.31        0.12      2.34 o
   0  -8   9        4.67        2.91      3.23 o
   1  -8   9        0.52       -1.18      1.69 o
  -7  -7   9        0.72        2.53      1.89 o
  -6  -7   9        2.74        1.75      1.76 o
  -5  -7   9       23.97       26.04      6.53 o
  -4  -7   9       15.63       19.22      2.94 o
  -3  -7   9        8.24        5.49      3.13 o
  -2  -7   9        0.22        1.80      1.27 o
  -1  -7   9        8.37        5.87      3.44 o
   0  -7   9        1.18        0.62      1.55 o
   1  -7   9        2.22       -0.66      1.82 o
   2  -7   9        2.17        0.69      1.80 o
   3  -7   9        0.02        1.14      1.46 o
  -8  -6   9        1.45        1.33      3.17 o
  -7  -6   9        3.32        2.88      1.57 o
  -6  -6   9        1.95        4.98      1.60 o
  -5  -6   9       20.69       15.97      1.75 o
  -4  -6   9       26.34       35.74      3.40 o
  -3  -6   9       19.72       20.62      1.87 o
  -2  -6   9        2.79        1.95      1.26 o
  -1  -6   9        2.12        1.92      1.02 o
   0  -6   9       25.14       25.49      2.24 o
   1  -6   9        5.02        3.72      1.61 o
   2  -6   9        1.11       -1.91      2.63 o
   3  -6   9        4.12        5.48      1.53 o
   4  -6   9        4.53        2.85      2.89 o
  -9  -5   9        7.96       16.41      5.39 o
  -8  -5   9        1.24        0.75      1.03 o
  -7  -5   9        1.10        3.13      1.98 o
  -6  -5   9        2.23        1.60      1.02 o
  -5  -5   9       88.02       99.79      4.13 o
  -4  -5   9       30.29       34.73      1.78 o
  -3  -5   9      155.18      167.92      3.26 o
  -2  -5   9        1.41        1.50      0.77 o
  -1  -5   9        1.69        0.92      0.85 o
   0  -5   9        3.30        2.21      1.34 o
   1  -5   9       24.31       17.49      1.64 o
   2  -5   9       37.19       45.26      2.40 o
   3  -5   9        2.45        0.78      1.15 o
   4  -5   9        3.90        6.08      2.06 o
   5  -5   9        1.31        0.50      1.46 o
  -9  -4   9        0.98        7.43      3.83 o
  -8  -4   9       12.66       12.53      1.36 o
  -7  -4   9       13.16       13.98      1.66 o
  -6  -4   9        9.94        9.95      1.28 o
  -5  -4   9       87.25       89.80      2.93 o
  -4  -4   9       63.64       67.47      2.05 o
  -3  -4   9      314.57      318.43      4.32 o
  -2  -4   9       62.47       55.25      1.97 o
  -1  -4   9        1.07        0.67      0.65 o
   0  -4   9       64.60       71.09      2.61 o
   1  -4   9        0.47        1.32      0.91 o
   2  -4   9       11.40        9.09      1.30 o
   3  -4   9        9.19       11.58      1.56 o
   4  -4   9       10.46       10.65      1.59 o
   5  -4   9        2.30        2.39      1.27 o
   6  -4   9        2.49        5.06      1.74 o
  -9  -3   9        5.52       12.22      4.31 o
  -8  -3   9       21.16       21.80      5.03 o
  -7  -3   9       18.73       15.57      1.80 o
  -6  -3   9        9.85        8.66      0.93 o
  -5  -3   9       31.30       32.38      1.22 o
  -4  -3   9        3.09        1.80      0.50 o
  -3  -3   9      361.36      378.78      4.39 o
  -2  -3   9       17.56       15.30      1.25 o
  -1  -3   9       19.09       18.14      1.49 o
   0  -3   9        0.84        1.66      0.86 o
   1  -3   9       26.36       25.41      1.65 o
   2  -3   9       14.38       18.33      1.61 o
   3  -3   9       22.30       20.51      1.82 o
   4  -3   9        1.66        0.83      1.07 o
   5  -3   9        1.64        1.15      1.14 o
   6  -3   9       14.02       17.22      2.22 o
 -10  -2   9        1.16       13.18      3.59 o
  -9  -2   9        1.25        2.14      2.22 o
  -8  -2   9        9.36        8.96      3.11 o
  -7  -2   9       15.14       12.87      0.81 o
  -6  -2   9       10.76        8.45      1.14 o
  -5  -2   9       35.92       31.01      1.03 o
  -4  -2   9       73.10       74.74      1.45 o
  -3  -2   9      311.07      295.65      3.84 o
  -2  -2   9       36.57       31.00      1.34 o
  -1  -2   9        0.20       -0.04      0.47 o
   0  -2   9       20.45       20.40      1.18 o
   1  -2   9        5.26        6.18      1.04 o
   2  -2   9        6.70        7.13      1.19 o
   3  -2   9        5.42        6.60      1.14 o
   4  -2   9        2.68        2.26      1.24 o
   5  -2   9        3.47        3.01      1.35 o
   6  -2   9        1.07        2.21      1.30 o
  -9  -1   9        1.63        5.56      3.59 o
  -8  -1   9       24.70       20.84      2.48 o
  -7  -1   9       17.79       14.61      4.07 o
  -6  -1   9        0.46       -0.37      0.37 o
  -5  -1   9        0.09       -0.42      0.42 o
  -4  -1   9       10.52       10.01      0.66 o
  -3  -1   9       87.57       86.21      1.74 o
  -2  -1   9       38.91       42.31      1.21 o
  -1  -1   9       18.74       19.79      1.00 o
   0  -1   9        2.56        1.34      0.68 o
   1  -1   9        4.02        5.18      0.98 o
   2  -1   9        4.56        5.04      0.73 o
   3  -1   9        7.20        7.10      0.79 o
   4  -1   9        0.96        0.99      1.08 o
   5  -1   9        2.10        2.58      1.23 o
   6  -1   9        2.06        1.88      1.31 o
   7  -1   9        0.15       -1.27      1.38 o
 -11   0   9        0.00       44.32      5.63 o
  -9   0   9        0.14        0.90      1.91 o
  -8   0   9        0.19        1.61      1.34 o
  -7   0   9       13.30       10.88      1.90 o
  -6   0   9        0.34       -0.12      0.40 o
  -5   0   9        1.99        1.35      0.31 o
  -4   0   9        6.83        4.02      0.47 o
  -3   0   9        3.37        2.48      0.46 o
  -2   0   9        6.02        6.32      0.63 o
  -1   0   9        1.47        1.06      0.47 o
   0   0   9       27.47       23.80      1.18 o
   1   0   9       11.42        9.92      0.86 o
   2   0   9        2.07        2.19      0.60 o
   3   0   9        0.01       -0.23      0.62 o
   4   0   9        1.74        1.06      0.90 o
   5   0   9        0.45       -0.97      1.05 o
   6   0   9        5.23        3.80      1.42 o
   7   0   9        0.24        0.05      1.37 o
  -9   1   9        1.64        6.50      1.55 o
  -8   1   9       24.70       22.39      2.37 o
  -7   1   9       17.77       14.03      2.10 o
  -6   1   9        0.45        0.19      0.59 o
  -5   1   9        0.09       -0.23      0.23 o
  -4   1   9       10.53       10.24      0.60 o
  -3   1   9       87.59       86.22      1.63 o
  -2   1   9       38.79       40.97      1.17 o
  -1   1   9       18.74       20.50      1.05 o
   0   1   9        2.56        1.65      0.66 o
   1   1   9        4.05        4.57      0.67 o
   2   1   9        4.57        4.33      0.71 o
   3   1   9        7.19        8.33      0.89 o
   4   1   9        0.96       -0.46      0.90 o
   5   1   9        2.10        0.67      1.13 o
   6   1   9        2.06        0.49      1.38 o
   7   1   9        0.15       -0.20      2.81 o
 -10   2   9        1.16        0.48      1.80 o
  -9   2   9        1.25        1.92      1.80 o
  -8   2   9        9.36       12.31      1.98 o
  -7   2   9       15.14       11.41      0.57 o
  -6   2   9       10.74        8.92      0.94 o
  -5   2   9       35.89       29.36      0.89 o
  -4   2   9       73.08       73.35      1.46 o
  -3   2   9      310.72      296.41      3.29 o
  -2   2   9       36.52       30.76      1.34 o
  -1   2   9        0.20       -0.28      0.53 o
   0   2   9       20.46       23.44      1.34 o
   1   2   9        5.28        6.39      0.78 o
   2   2   9        6.69        9.82      0.91 o
   3   2   9        5.41        4.45      0.87 o
   4   2   9        2.68        3.32      1.36 o
   5   2   9        3.47        4.37      1.24 o
   6   2   9        1.07        2.15      1.30 o
  -9   3   9        5.52        5.99      2.28 o
  -8   3   9       21.20       22.04      3.11 o
  -7   3   9       18.77       15.91      1.17 o
  -6   3   9        9.84        7.00      1.02 o
  -5   3   9       31.25       31.69      1.90 o
  -4   3   9        3.06        1.46      0.66 o
  -3   3   9      361.39      384.34      5.42 o
  -2   3   9       17.58       16.53      1.19 o
  -1   3   9       19.15       17.25      1.17 o
   0   3   9        0.84        0.14      0.54 o
   1   3   9       26.34       27.28      1.41 o
   2   3   9       14.34       14.70      1.15 o
   3   3   9       22.29       21.49      1.37 o
   4   3   9        1.65        1.03      1.10 o
   5   3   9        1.63        1.08      1.44 o
   6   3   9       14.02       13.87      1.88 o
  -9   4   9        0.97        2.04      2.28 o
  -8   4   9       12.68       10.48      1.14 o
  -7   4   9       13.14       16.55      2.10 o
  -6   4   9        9.93        9.52      1.32 o
  -5   4   9       87.31       91.53      3.06 o
  -4   4   9       63.61       62.02      2.08 o
  -3   4   9      314.65      318.17      4.40 o
  -2   4   9       62.48       56.03      2.41 o
  -1   4   9        1.07       -0.64      0.65 o
   0   4   9       64.68       69.32      3.03 o
   1   4   9        0.47        0.66      0.61 o
   2   4   9       11.39        9.60      1.00 o
   3   4   9        9.17        9.84      1.14 o
   4   4   9       10.48       11.50      1.55 o
   5   4   9        2.30        2.70      1.36 o
   6   4   9        2.49        4.17      1.75 o
  -9   5   9        7.95        6.47      2.75 o
  -8   5   9        1.23        1.16      1.03 o
  -7   5   9        1.11        1.32      0.97 o
  -6   5   9        2.23        3.56      1.29 o
  -5   5   9       87.98       92.29      3.28 o
  -4   5   9       30.30       31.20      1.87 o
  -3   5   9      155.19      170.04      3.60 o
  -2   5   9        1.42        1.54      0.82 o
  -1   5   9        1.70        0.37      0.82 o
   0   5   9        3.30        3.29      1.07 o
   1   5   9       24.33       19.21      1.61 o
   2   5   9       37.15       41.71      2.24 o
   3   5   9        2.45        2.02      1.07 o
   4   5   9        3.89        3.90      1.52 o
   5   5   9        1.31        1.34      1.41 o
  -8   6   9        1.45        0.01      1.23 o
  -7   6   9        3.32        2.56      1.44 o
  -6   6   9        1.94        1.68      3.17 o
  -5   6   9       20.70       19.13      2.18 o
  -4   6   9       26.33       26.49      3.59 o
  -3   6   9       19.73       23.15      1.75 o
  -2   6   9        2.79        2.02      1.09 o
  -1   6   9        2.11        4.52      1.24 o
   0   6   9       25.14       26.94      1.97 o
   1   6   9        5.01        3.31      1.28 o
   2   6   9        1.11        0.43      1.02 o
   3   6   9        4.12        5.31      1.36 o
   4   6   9        4.53        5.01      1.81 o
  -7   7   9        0.71       -0.46      1.43 o
  -6   7   9        2.74        2.00      1.57 o
  -5   7   9       23.99       22.53      2.39 o
  -4   7   9       15.62       19.69      3.05 o
  -3   7   9        8.24        3.38      1.30 o
  -2   7   9        0.22       -1.47      1.47 o
  -1   7   9        8.37        5.91      1.46 o
   0   7   9        1.18        1.05      1.14 o
   1   7   9        2.23        1.01      1.48 o
   2   7   9        2.17       -0.36      1.26 o
   3   7   9        0.02       -0.39      1.22 o
  -5   8   9        2.29        1.37      1.60 o
  -4   8   9        1.82       -0.08      3.41 o
  -3   8   9        1.10       -1.69      1.69 o
  -2   8   9        0.52        2.56      1.44 o
  -1   8   9        0.31       -0.41      1.35 o
   0   8   9        4.67        5.65      1.51 o
   1   8   9        0.51        0.21      1.19 o
  -3  -8  10        2.69        0.71      6.23 o
  -2  -8  10        1.31        3.71      2.64 o
  -1  -8  10        0.44        1.02      1.86 o
  -6  -7  10        0.45        0.60      2.58 o
  -5  -7  10        0.25       -1.71      2.81 o
  -4  -7  10       21.77       24.62      3.17 o
  -3  -7  10        8.10        9.74      4.91 o
  -2  -7  10        6.01        9.90      5.32 o
  -1  -7  10        2.13        4.90      1.75 o
   0  -7  10        0.47        0.83      1.58 o
   1  -7  10        5.60        6.20      1.74 o
   2  -7  10        0.33        1.03      1.48 o
  -7  -6  10        0.35        0.68      1.56 o
  -6  -6  10        0.50        0.10      1.56 o
  -5  -6  10        7.57        9.57      3.11 o
  -4  -6  10       49.87       57.90      2.90 o
  -3  -6  10       10.69       15.77      4.31 o
  -2  -6  10        0.84       -0.86      1.69 o
  -1  -6  10        1.88        0.42      2.36 o
   0  -6  10       12.77        9.04      2.50 o
   1  -6  10        1.99        0.82      1.55 o
   2  -6  10        2.36       -1.83      1.83 o
   3  -6  10        1.22       -0.88      1.88 o
  -8  -5  10        0.88        0.60      2.16 o
  -7  -5  10        1.73        3.71      1.41 o
  -6  -5  10        0.32       -0.39      1.26 o
  -5  -5  10        0.97        0.18      1.82 o
  -4  -5  10       36.37       42.60      2.58 o
  -3  -5  10       24.23       27.19      1.64 o
  -2  -5  10        9.28       10.16      1.65 o
  -1  -5  10        4.03        2.97      1.70 o
   0  -5  10        0.55       -0.06      1.50 o
   1  -5  10        6.97        3.56      1.95 o
   2  -5  10        2.87        0.52      2.04 o
   3  -5  10        1.22       -0.25      1.85 o
   4  -5  10        2.87        3.28      1.91 o
  -9  -4  10        1.64        2.75      3.71 o
  -8  -4  10        8.85        7.13      1.14 o
  -7  -4  10        6.76        4.79      1.23 o
  -6  -4  10       10.20       10.97      1.76 o
  -5  -4  10        6.23        5.87      1.51 o
  -4  -4  10       56.68       59.26      3.52 o
  -3  -4  10       12.93       16.89      1.62 o
  -2  -4  10       86.99       99.21      3.45 o
  -1  -4  10        0.37       -1.41      1.41 o
   0  -4  10       15.98       10.79      1.43 o
   1  -4  10        1.47        0.03      1.33 o
   2  -4  10       18.34       15.44      1.71 o
   3  -4  10       12.89        9.63      1.47 o
   4  -4  10        0.21        2.10      1.88 o
   5  -4  10        1.00        0.00      1.98 o
 -10  -3  10        0.07       11.14      4.07 o
  -9  -3  10        0.01        3.71      3.71 o
  -8  -3  10        2.31        5.51      3.83 o
  -7  -3  10        8.91        8.16      1.26 o
  -6  -3  10        0.40        0.66      1.26 o
  -5  -3  10       11.11       11.95      1.67 o
  -4  -3  10       37.91       35.90      1.73 o
  -3  -3  10       33.52       33.00      3.01 o
  -2  -3  10      231.89      237.99      4.59 o
  -1  -3  10        3.37        2.28      1.10 o
   0  -3  10        5.02        6.45      1.22 o
   1  -3  10       14.78       13.22      1.52 o
   2  -3  10        7.76        3.77      1.12 o
   3  -3  10       14.37       12.71      1.54 o
   4  -3  10        1.09        2.56      1.21 o
   5  -3  10        2.07        1.16      1.46 o
 -10  -2  10        1.54        8.62      3.83 o
  -9  -2  10        0.02        2.04      2.40 o
  -8  -2  10        4.74        4.86      1.53 o
  -7  -2  10       58.27       51.92      3.83 o
  -6  -2  10       15.52       12.52      1.31 o
  -5  -2  10       22.19       16.33      2.10 o
  -4  -2  10       20.59       20.39      0.96 o
  -3  -2  10       39.97       38.74      1.23 o
  -2  -2  10      444.27      455.29      5.34 o
  -1  -2  10       26.33       26.98      1.41 o
   0  -2  10        2.55        1.87      0.93 o
   1  -2  10       29.54       27.90      1.70 o
   2  -2  10        3.50        3.07      1.00 o
   3  -2  10        5.35        4.04      1.17 o
   4  -2  10        3.85        4.62      2.09 o
   5  -2  10        1.48       -0.86      1.29 o
   6  -2  10        0.23        0.17      1.25 o
 -10  -1  10        0.87        3.47      1.69 o
  -9  -1  10        1.19        2.76      2.28 o
  -8  -1  10        2.17        1.63      1.36 o
  -7  -1  10       80.15       78.72      8.15 o
  -6  -1  10       23.23       20.74      1.45 o
  -5  -1  10        2.55        2.74      0.48 o
  -4  -1  10        7.01        4.48      0.63 o
  -3  -1  10       17.39       17.12      1.00 o
  -2  -1  10      322.48      342.96      3.85 o
  -1  -1  10       58.24       59.11      2.07 o
   0  -1  10        3.23        3.80      0.98 o
   1  -1  10       13.08       13.45      1.31 o
   2  -1  10        8.26        5.54      0.79 o
   3  -1  10        0.95       -0.58      0.99 o
   4  -1  10        6.58        3.02      1.25 o
   5  -1  10        0.25       -1.01      1.23 o
   6  -1  10        1.60        0.61      1.20 o
 -10   0  10        0.00        1.78      3.05 o
  -9   0  10        3.48        4.54      1.44 o
  -8   0  10        1.41        1.66      1.37 o
  -7   0  10       18.27       19.66      2.48 o
  -6   0  10       23.59       18.53      0.82 o
  -5   0  10        0.71        0.11      0.36 o
  -4   0  10        3.50        2.29      0.49 o
  -3   0  10      182.37      192.16      2.54 o
  -2   0  10      148.99      141.34      2.04 o
  -1   0  10        0.83        2.29      0.66 o
   0   0  10        0.26        0.78      0.61 o
   1   0  10        1.90        1.05      0.47 o
   2   0  10        7.00        6.71      0.83 o
   3   0  10        0.38       -0.53      0.53 o
   4   0  10        1.01        2.58      1.12 o
   5   0  10        0.06       -1.02      1.02 o
   6   0  10        0.11       -0.12      1.36 o
 -10   1  10        0.87        2.40      1.92 o
  -9   1  10        1.19        2.61      1.92 o
  -8   1  10        2.17        2.46      1.44 o
  -7   1  10       80.21       78.61      4.85 o
  -6   1  10       23.27       20.38      1.22 o
  -5   1  10        2.54        2.81      0.44 o
  -4   1  10        7.05        4.92      0.53 o
  -3   1  10       17.36       17.07      0.87 o
  -2   1  10      322.42      342.48      3.35 o
  -1   1  10       58.31       56.83      1.35 o
   0   1  10        3.24        3.62      0.71 o
   1   1  10       13.08       11.27      1.04 o
   2   1  10        8.25        5.89      0.82 o
   3   1  10        0.94       -0.40      0.64 o
   4   1  10        6.58        5.75      1.30 o
   5   1  10        0.25       -0.25      1.02 o
   6   1  10        1.60        0.86      1.29 o
 -10   2  10        1.53        0.36      2.04 o
  -9   2  10        0.02        0.84      1.92 o
  -8   2  10        4.73        4.69      1.43 o
  -7   2  10       58.32       53.34      1.49 o
  -6   2  10       15.54        9.72      1.93 o
  -5   2  10       22.15       16.04      1.99 o
  -4   2  10       20.61       20.04      0.89 o
  -3   2  10       40.00       38.42      1.34 o
  -2   2  10      444.30      452.31      5.37 o
  -1   2  10       26.32       27.89      1.85 o
   0   2  10        2.56        0.74      0.66 o
   1   2  10       29.55       30.62      1.48 o
   2   2  10        3.50        3.03      0.88 o
   3   2  10        5.33        4.41      0.83 o
   4   2  10        3.85        3.30      1.23 o
   5   2  10        1.48       -0.66      1.19 o
   6   2  10        0.23        1.24      1.25 o
 -10   3  10        0.07       -0.72      2.04 o
  -9   3  10        0.01        0.00      1.92 o
  -8   3  10        2.31        2.16      2.04 o
  -7   3  10        8.91        7.99      1.68 o
  -6   3  10        0.40       -0.29      0.77 o
  -5   3  10       11.10       11.11      1.32 o
  -4   3  10       37.92       35.79      1.54 o
  -3   3  10       33.57       30.40      1.64 o
  -2   3  10      231.89      239.50      4.65 o
  -1   3  10        3.37        3.94      0.92 o
   0   3  10        5.00        5.36      0.87 o
   1   3  10       14.80       14.85      1.18 o
   2   3  10        7.75        3.02      0.85 o
   3   3  10       14.35       12.77      1.17 o
   4   3  10        1.10       -0.72      1.36 o
   5   3  10        2.07        2.71      1.37 o
  -9   4  10        1.63       -0.84      2.04 o
  -8   4  10        8.85        9.22      2.28 o
  -7   4  10        6.76        5.33      1.07 o
  -6   4  10       10.22        8.73      1.26 o
  -5   4  10        6.22        2.99      1.62 o
  -4   4  10       56.61       60.37      2.23 o
  -3   4  10       12.93       14.09      1.38 o
  -2   4  10       87.07       97.91      2.72 o
  -1   4  10        0.37        0.16      1.35 o
   0   4  10       15.99       14.72      2.01 o
   1   4  10        1.47        1.38      1.88 o
   2   4  10       18.35       14.76      1.57 o
   3   4  10       12.88       11.40      1.33 o
   4   4  10        0.21       -0.28      0.94 o
   5   4  10        1.00        0.39      1.52 o
  -9   5  10        1.34        0.00      2.40 o
  -8   5  10        0.88       -0.28      1.56 o
  -7   5  10        1.73        1.46      1.68 o
  -6   5  10        0.31       -0.10      0.97 o
  -5   5  10        0.97       -0.09      1.20 o
  -4   5  10       36.36       40.54      4.01 o
  -3   5  10       24.19       28.39      1.86 o
  -2   5  10        9.29       12.90      1.41 o
  -1   5  10        4.02        4.85      1.03 o
   0   5  10        0.55       -0.72      1.30 o
   1   5  10        6.97        4.53      1.25 o
   2   5  10        2.87       -0.46      1.56 o
   3   5  10        1.22       -0.17      1.07 o
   4   5  10        2.87        2.82      2.28 o
  -8   6  10        1.94        0.95      1.17 o
  -7   6  10        0.35       -1.80      1.80 o
  -6   6  10        0.50        0.40      1.37 o
  -5   6  10        7.58        7.72      2.16 o
  -4   6  10       49.88       53.99      3.22 o
  -3   6  10       10.68       15.54      1.64 o
  -2   6  10        0.83       -0.90      0.90 o
  -1   6  10        1.88        1.51      1.51 o
   0   6  10       12.77       10.45      1.59 o
   1   6  10        2.00        0.62      1.19 o
   2   6  10        2.36       -0.22      1.17 o
   3   6  10        1.22        0.64      1.31 o
  -6   7  10        0.44       -0.69      1.98 o
  -5   7  10        0.25        1.02      1.36 o
  -4   7  10       21.78       23.89      3.17 o
  -3   7  10        8.11        7.96      1.98 o
  -2   7  10        6.01        7.82      1.45 o
  -1   7  10        2.13        3.78      1.31 o
   0   7  10        0.46       -0.58      1.10 o
   1   7  10        5.60        4.94      1.45 o
   2   7  10        0.33        0.66      1.20 o
  -3   8  10        2.69        2.81      2.01 o
  -2   8  10        1.30       -0.33      1.81 o
  -1   8  10        0.44       -0.98      1.23 o
  -5  -7  11        0.84       -0.52      2.00 o
  -4  -7  11        2.60        0.35      7.31 o
  -3  -7  11        4.19        2.06      2.81 o
  -2  -7  11        4.19       10.42      3.11 o
  -1  -7  11        0.71        0.99      1.56 o
   0  -7  11        1.25       -0.55      1.62 o
   1  -7  11        0.75        1.14      1.65 o
  -7  -6  11        1.95        0.44      3.41 o
  -6  -6  11        1.07       -1.16      1.58 o
  -5  -6  11        1.61        3.29      3.11 o
  -4  -6  11        7.55        6.32      3.23 o
  -3  -6  11       13.75       14.40      3.53 o
  -2  -6  11        7.33        8.34      2.05 o
  -1  -6  11        1.85       -0.03      2.80 o
   0  -6  11        0.44        0.61      1.50 o
   1  -6  11        2.75        0.37      3.07 o
   2  -6  11        4.62        1.15      2.25 o
  -8  -5  11        0.34        1.15      2.52 o
  -7  -5  11        1.44        0.69      1.36 o
  -6  -5  11        0.27       -0.72      3.11 o
  -5  -5  11        3.63        2.23      1.77 o
  -4  -5  11        5.94        6.27      1.40 o
  -3  -5  11        4.66        3.36      2.09 o
  -2  -5  11        1.98       -0.51      1.18 o
  -1  -5  11        2.72        2.04      2.29 o
   0  -5  11        3.67        3.91      1.70 o
   1  -5  11       10.60        7.94      1.55 o
   2  -5  11        0.41       -1.71      1.71 o
   3  -5  11        0.18        1.10      1.56 o
  -9  -4  11        0.92        6.23      3.95 o
  -8  -4  11        0.23       -0.24      3.83 o
  -7  -4  11        0.26        0.53      1.26 o
  -6  -4  11        0.33       -0.10      1.25 o
  -5  -4  11        4.39        5.06      2.04 o
  -4  -4  11        2.15        0.72      1.92 o
  -3  -4  11       20.71       22.81      2.95 o
  -2  -4  11        4.40        1.16      1.37 o
  -1  -4  11        2.77        0.60      1.44 o
   0  -4  11        3.11        1.78      2.23 o
   1  -4  11        4.57        1.06      2.07 o
   2  -4  11        0.11        0.11      1.06 o
   3  -4  11        2.38       -0.45      1.31 o
   4  -4  11        0.45        0.93      1.73 o
  -9  -3  11        1.75        6.83      4.55 o
  -8  -3  11        0.89       -3.11      3.11 o
  -7  -3  11        0.71       -0.12      0.82 o
  -6  -3  11        2.51        2.34      1.15 o
  -5  -3  11        0.49       -0.93      1.68 o
  -4  -3  11        8.89        7.07      1.76 o
  -3  -3  11       34.51       34.99      1.98 o
  -2  -3  11       34.25       34.92      2.11 o
  -1  -3  11       22.83       21.00      2.18 o
   0  -3  11        1.52        1.73      1.17 o
   1  -3  11        3.01        0.44      1.12 o
   2  -3  11        1.21        1.61      1.15 o
   3  -3  11        5.24        5.57      1.45 o
   4  -3  11        3.97        4.35      2.29 o
   5  -3  11        0.78       -0.45      1.47 o
 -10  -2  11        5.46       15.57      4.91 o
  -9  -2  11        1.62        6.71      3.83 o
  -8  -2  11        3.07        0.96      3.35 o
  -7  -2  11       12.33       10.47      1.16 o
  -6  -2  11       62.60       58.94      2.71 o
  -5  -2  11       15.81       11.18      1.67 o
  -4  -2  11        3.39        1.38      1.26 o
  -3  -2  11       45.17       44.63      3.04 o
  -2  -2  11       56.29       53.61      2.40 o
  -1  -2  11      190.63      203.86      4.39 o
   0  -2  11       25.27       26.14      1.79 o
   1  -2  11        7.85        9.53      1.31 o
   2  -2  11        5.86        4.46      1.18 o
   3  -2  11       11.59       12.62      2.01 o
   4  -2  11        6.47        5.44      1.36 o
   5  -2  11        0.67       -1.39      1.39 o
 -10  -1  11        0.82        3.70      1.79 o
  -9  -1  11        0.62        0.43      1.03 o
  -8  -1  11        2.04        3.54      1.52 o
  -7  -1  11        2.70        1.58      0.66 o
  -6  -1  11        2.52        2.98      1.03 o
  -5  -1  11        7.73        6.78      1.68 o
  -4  -1  11        7.99        7.27      1.00 o
  -3  -1  11       40.15       37.63      1.46 o
  -2  -1  11      177.18      184.37      4.71 o
  -1  -1  11       85.17       89.70      3.05 o
   0  -1  11       12.63       11.01      1.31 o
   1  -1  11        1.64        2.47      0.73 o
   2  -1  11        1.60        1.05      0.76 o
   3  -1  11        1.93        2.17      1.35 o
   4  -1  11        3.27        1.26      1.16 o
   5  -1  11        0.11       -0.84      1.13 o
 -10   0  11       25.23       46.36      3.60 o
  -9   0  11        0.02        1.16      1.43 o
  -8   0  11        0.01        0.82      1.56 o
  -7   0  11        0.10       -0.41      1.92 o
  -6   0  11      290.15      253.32      7.33 o
  -5   0  11       14.19       12.82      1.31 o
  -4   0  11        1.06        0.79      0.51 o
  -3   0  11       92.18       95.48      1.77 o
  -2   0  11       76.88       72.25      2.71 o
  -1   0  11      594.58      652.15      5.58 o
   0   0  11      104.68      119.58      2.33 o
   1   0  11        0.50        0.50      0.68 o
   2   0  11       24.38       24.65      1.39 o
   3   0  11        9.11        8.74      1.31 o
   4   0  11        4.27        2.70      1.24 o
   5   0  11        2.74        0.78      1.35 o
 -10   1  11        0.83        3.47      2.28 o
  -9   1  11        0.62        3.03      1.57 o
  -8   1  11        2.03        2.70      1.92 o
  -7   1  11        2.71        1.57      1.19 o
  -6   1  11        2.51        0.94      0.80 o
  -5   1  11        7.71        6.45      1.18 o
  -4   1  11        7.96        7.04      0.70 o
  -3   1  11       40.11       37.91      1.20 o
  -2   1  11      177.25      176.26      3.09 o
  -1   1  11       85.12       86.18      2.98 o
   0   1  11       12.61       13.37      1.12 o
   1   1  11        1.62        1.11      0.74 o
   2   1  11        1.59        1.11      0.70 o
   3   1  11        1.92       -0.01      1.08 o
   4   1  11        3.26        1.81      1.24 o
   5   1  11        0.11       -1.07      1.07 o
 -10   2  11        5.48       10.18      2.99 o
  -9   2  11        1.62        5.15      1.92 o
  -8   2  11        3.08        1.80      1.80 o
  -7   2  11       12.32       11.29      1.02 o
  -6   2  11       62.68       54.90      2.93 o
  -5   2  11       15.81        8.04      1.77 o
  -4   2  11        3.38        2.62      1.38 o
  -3   2  11       45.23       41.17      1.74 o
  -2   2  11       56.29       57.26      2.08 o
  -1   2  11      190.77      212.95      3.72 o
   0   2  11       25.30       26.50      1.68 o
   1   2  11        7.87        8.96      1.21 o
   2   2  11        5.88        3.55      0.93 o
   3   2  11       11.58       10.14      1.70 o
   4   2  11        6.47        5.38      1.31 o
   5   2  11        0.67        0.98      1.29 o
  -9   3  11        1.75        4.31      2.52 o
  -8   3  11        0.89       -1.68      1.68 o
  -7   3  11        0.71        2.28      1.68 o
  -6   3  11        2.50        3.07      0.96 o
  -5   3  11        0.49       -1.71      2.52 o
  -4   3  11        8.86        4.71      1.11 o
  -3   3  11       34.47       36.30      1.71 o
  -2   3  11       34.29       33.77      2.18 o
  -1   3  11       22.86       22.75      2.32 o
   0   3  11        1.51        2.46      0.93 o
   1   3  11        3.01        0.20      0.90 o
   2   3  11        1.21        0.67      0.77 o
   3   3  11        5.24        4.97      1.64 o
   4   3  11        3.97        2.48      1.24 o
   5   3  11        0.78        0.25      1.12 o
  -9   4  11        0.92        2.16      2.52 o
  -8   4  11        0.23       -1.80      1.80 o
  -7   4  11        0.26        0.12      0.86 o
  -6   4  11        0.33        0.00      0.94 o
  -5   4  11        4.39        3.25      1.22 o
  -4   4  11        2.16       -0.85      1.50 o
  -3   4  11       20.71       21.01      1.62 o
  -2   4  11        4.40        2.01      0.91 o
  -1   4  11        2.77        2.60      0.85 o
   0   4  11        3.11        2.58      1.60 o
   1   4  11        4.57        4.47      1.11 o
   2   4  11        0.11       -0.73      0.97 o
   3   4  11        2.39        1.54      1.40 o
   4   4  11        0.45        2.91      2.52 o
  -8   5  11        0.34       -0.48      1.80 o
  -7   5  11        1.44        1.78      1.15 o
  -6   5  11        0.26        1.94      1.20 o
  -5   5  11        3.64        3.15      1.44 o
  -4   5  11        5.94        5.09      1.43 o
  -3   5  11        4.66        1.54      1.08 o
  -2   5  11        1.97        2.01      1.07 o
  -1   5  11        2.73        1.88      1.80 o
   0   5  11        3.66        4.94      1.25 o
   1   5  11       10.60       11.89      1.90 o
   2   5  11        0.41        0.39      1.03 o
   3   5  11        0.18        2.00      1.47 o
  -7   6  11        1.96       -0.60      1.92 o
  -6   6  11        1.06       -0.16      1.74 o
  -5   6  11        1.60        1.21      1.38 o
  -4   6  11        7.55        7.26      1.75 o
  -3   6  11       13.73       18.61      2.27 o
  -2   6  11        7.34        8.66      1.96 o
  -1   6  11        1.85        0.00      1.20 o
   0   6  11        0.44       -1.14      1.14 o
   1   6  11        2.75        0.65      1.28 o
   2   6  11        4.61        4.00      1.35 o
  -5   7  11        0.83       -0.20      1.57 o
  -4   7  11        2.60        3.03      1.65 o
  -3   7  11        4.18        5.20      1.73 o
  -2   7  11        4.17        4.68      2.01 o
  -1   7  11        0.71       -0.64      1.27 o
   0   7  11        1.24        0.33      1.36 o
   1   7  11        0.74        1.63      1.56 o
  -3  -7  12       16.43       14.07      3.38 o
  -2  -7  12        2.86        5.51      2.99 o
  -6  -6  12        0.33        3.11      2.04 o
  -5  -6  12        0.08       -1.63      2.46 o
  -4  -6  12        6.10        4.30      2.46 o
  -3  -6  12        6.01        5.20      2.43 o
  -2  -6  12        1.16       -1.87      6.29 o
  -1  -6  12        0.45        2.16      1.62 o
   0  -6  12        0.58       -1.55      1.55 o
   1  -6  12        1.67        1.86      1.75 o
  -7  -5  12        0.36       -1.62      1.62 o
  -6  -5  12        0.21       -1.24      2.22 o
  -5  -5  12        0.06       -1.12      1.12 o
  -4  -5  12        0.04       -1.79      1.79 o
  -3  -5  12        5.32        1.84      2.02 o
  -2  -5  12        2.19        2.60      2.45 o
  -1  -5  12        0.60       -0.01      3.42 o
   0  -5  12        0.04       -1.40      2.18 o
   1  -5  12        0.54       -1.82      2.71 o
   2  -5  12        1.28       -1.66      1.76 o
  -8  -4  12        1.16        0.24      4.43 o
  -7  -4  12        0.07       -1.44      1.44 o
  -6  -4  12        3.93        4.34      3.29 o
  -5  -4  12        7.93        9.56      2.69 o
  -4  -4  12        4.11        3.03      1.63 o
  -3  -4  12        1.51       -1.48      1.61 o
  -2  -4  12        0.29       -0.54      1.34 o
  -1  -4  12        8.93        9.30      2.16 o
   0  -4  12        7.09        6.77      2.53 o
   1  -4  12        1.05        0.50      1.35 o
   2  -4  12        0.95       -0.48      1.26 o
   3  -4  12        1.01        0.66      2.61 o
  -9  -3  12        0.72        1.32      4.19 o
  -8  -3  12        0.11        0.24      4.07 o
  -7  -3  12        0.27       -0.10      2.99 o
  -6  -3  12       10.10       11.94      1.79 o
  -5  -3  12       10.53        9.02      1.80 o
  -4  -3  12       14.17       13.90      2.29 o
  -3  -3  12        7.20        3.90      1.57 o
  -2  -3  12       13.78       16.29      1.68 o
  -1  -3  12       18.74       19.58      3.68 o
   0  -3  12       13.55        5.58      1.32 o
   1  -3  12       13.77       15.17      1.76 o
   2  -3  12        7.81        9.27      2.35 o
   3  -3  12        0.08       -0.85      2.61 o
   4  -3  12        1.12        0.10      1.35 o
  -9  -2  12        6.80       13.06      5.15 o
  -8  -2  12        1.40        1.92      3.83 o
  -7  -2  12        1.65        2.03      0.92 o
  -6  -2  12        3.66        2.54      1.12 o
  -5  -2  12       45.69       44.92      3.17 o
  -4  -2  12        0.96        0.71      1.36 o
  -3  -2  12        2.54        1.21      0.99 o
  -2  -2  12       34.40       37.94      2.93 o
  -1  -2  12       35.19       36.76      3.50 o
   0  -2  12       11.48       11.73      1.52 o
   1  -2  12        9.41        8.72      1.38 o
   2  -2  12        4.99        4.35      1.28 o
   3  -2  12        2.70        1.91      2.77 o
   4  -2  12        0.60       -1.35      1.35 o
 -10  -1  12        3.81        7.17      2.75 o
  -9  -1  12        5.51        6.93      2.16 o
  -8  -1  12        3.28        5.15      3.95 o
  -7  -1  12        5.38        4.90      1.50 o
  -6  -1  12        5.84        4.81      2.28 o
  -5  -1  12       97.39       87.98      8.03 o
  -4  -1  12        0.42       -1.54      2.87 o
  -3  -1  12       12.56       11.65      1.64 o
  -2  -1  12       84.78       93.80      3.02 o
  -1  -1  12      168.24      173.48      6.46 o
   0  -1  12      182.57      185.38      3.78 o
   1  -1  12       29.52       39.58      2.33 o
   2  -1  12        2.05        3.22      1.08 o
   3  -1  12        0.84        0.25      1.10 o
   4  -1  12       11.28       13.06      1.98 o
 -10   0  12        6.82       15.33      3.65 o
  -9   0  12        0.01        0.09      1.19 o
  -8   0  12        1.56        0.69      2.46 o
  -7   0  12        4.40        3.96      0.93 o
  -6   0  12        0.00       -0.47      0.82 o
  -5   0  12        9.58        6.10      1.27 o
  -4   0  12        0.39       -0.06      0.97 o
  -3   0  12        0.24       -0.38      0.58 o
  -2   0  12       53.72       56.63      1.73 o
  -1   0  12       75.54       84.65      2.38 o
   0   0  12        1.02        4.74      0.94 o
   1   0  12       22.22       23.05      1.85 o
   2   0  12       14.71       16.00      1.28 o
   3   0  12        1.24        0.95      1.44 o
   4   0  12        0.00       -1.30      1.30 o
 -10   1  12        3.82        6.95      2.40 o
  -9   1  12        5.52        9.22      2.64 o
  -8   1  12        3.28        1.07      1.45 o
  -7   1  12        5.38        3.73      1.72 o
  -6   1  12        5.83        5.09      1.23 o
  -5   1  12       97.40       84.37      2.85 o
  -4   1  12        0.43       -0.30      0.71 o
  -3   1  12       12.52       11.10      0.96 o
  -2   1  12       84.80       95.63      2.56 o
  -1   1  12      168.30      179.52      3.55 o
   0   1  12      182.67      192.86      3.41 o
   1   1  12       29.51       37.67      2.02 o
   2   1  12        2.06        2.11      1.04 o
   3   1  12        0.84        0.32      1.35 o
   4   1  12       11.27       14.38      1.93 o
  -9   2  12        6.81        8.14      2.40 o
  -8   2  12        1.39        1.80      2.16 o
  -7   2  12        1.64        1.34      0.74 o
  -6   2  12        3.66        0.92      1.42 o
  -5   2  12       45.69       46.30      3.88 o
  -4   2  12        0.96       -0.68      1.50 o
  -3   2  12        2.53        0.49      1.00 o
  -2   2  12       34.37       35.45      2.66 o
  -1   2  12       35.21       38.95      3.73 o
   0   2  12       11.49       11.78      1.94 o
   1   2  12        9.41        8.93      1.12 o
   2   2  12        5.00        3.90      0.95 o
   3   2  12        2.71        2.53      1.20 o
   4   2  12        0.60       -0.95      1.13 o
  -9   3  12        0.72       -2.04      2.04 o
  -8   3  12        0.11       -1.92      1.92 o
  -7   3  12        0.27       -0.44      1.26 o
  -6   3  12       10.11        7.79      2.64 o
  -5   3  12       10.54       10.47      1.57 o
  -4   3  12       14.17       13.21      1.54 o
  -3   3  12        7.19        4.28      0.94 o
  -2   3  12       13.78       15.79      1.37 o
  -1   3  12       18.75       19.77      1.68 o
   0   3  12       13.54       11.38      1.41 o
   1   3  12       13.76       14.04      1.53 o
   2   3  12        7.81        8.14      1.64 o
   3   3  12        0.08        0.72      2.28 o
   4   3  12        1.12        0.34      1.70 o
  -8   4  12        1.16        0.24      1.68 o
  -7   4  12        0.07        0.13      1.20 o
  -6   4  12        3.94        6.08      2.10 o
  -5   4  12        7.94        7.75      1.46 o
  -4   4  12        4.10        2.34      1.19 o
  -3   4  12        1.51        2.39      1.32 o
  -2   4  12        0.29       -0.83      0.89 o
  -1   4  12        8.93       10.26      1.43 o
   0   4  12        7.10        7.89      1.33 o
   1   4  12        1.05        2.36      1.22 o
   2   4  12        0.94        0.07      1.57 o
   3   4  12        1.01        2.57      2.16 o
  -7   5  12        0.36        0.86      1.20 o
  -6   5  12        0.20       -0.82      1.01 o
  -5   5  12        0.06       -0.31      1.04 o
  -4   5  12        0.04       -1.01      1.09 o
  -3   5  12        5.31        6.44      1.57 o
  -2   5  12        2.18        1.99      1.21 o
  -1   5  12        0.60       -0.62      1.21 o
   0   5  12        0.04       -0.31      1.00 o
   1   5  12        0.55       -0.71      1.14 o
   2   5  12        1.27        5.21      1.86 o
  -6   6  12        0.33       -0.38      1.86 o
  -5   6  12        0.08       -1.31      1.31 o
  -4   6  12        6.10        7.14      1.86 o
  -3   6  12        6.02        8.56      1.98 o
  -2   6  12        1.16        3.12      1.55 o
  -1   6  12        0.45       -0.36      1.03 o
   0   6  12        0.58       -1.06      1.06 o
   1   6  12        1.67        2.61      2.43 o
  -3   7  12       16.44       21.42      2.81 o
  -2   7  12        2.86        0.41      1.74 o
  -5  -6  13        0.32       -3.71      5.09 o
  -4  -6  13        3.01        4.10      2.44 o
  -3  -6  13        5.32        1.60      9.70 o
  -2  -6  13        4.94        9.22      3.23 o
  -1  -6  13        1.45        2.64      2.75 o
  -7  -5  13        3.94        4.90      1.68 o
  -6  -5  13        0.86       -1.04      4.31 o
  -5  -5  13        3.21        4.80      5.21 o
  -4  -5  13        1.10       -1.67      2.81 o
  -3  -5  13       16.21       14.85      4.73 o
  -2  -5  13       15.94       13.23      8.09 o
  -1  -5  13        1.22       -0.66      3.88 o
   0  -5  13        2.25        2.83      1.67 o
   1  -5  13        3.35        2.80      3.43 o
  -8  -4  13        1.20       -4.79      4.79 o
  -7  -4  13        2.66        1.91      2.87 o
  -6  -4  13        1.00        0.12      3.53 o
  -5  -4  13        6.87        6.42      3.35 o
  -4  -4  13       12.72       11.68      3.05 o
  -3  -4  13        3.50        0.74      5.63 o
  -2  -4  13        6.09        6.04      6.41 o
  -1  -4  13       14.18       16.39      5.11 o
   0  -4  13        9.45       10.42      4.94 o
   1  -4  13        4.07        1.20      2.42 o
   2  -4  13        1.16       -0.14      1.75 o
  -8  -3  13        1.58       -2.40      4.43 o
  -7  -3  13        1.05        0.41      3.11 o
  -6  -3  13        0.70        1.08      1.32 o
  -5  -3  13        5.24        4.82      3.23 o
  -4  -3  13       19.05       15.19      2.52 o
  -3  -3  13        0.05       -0.86      1.92 o
  -2  -3  13        6.91        6.78      1.76 o
  -1  -3  13        8.18        9.99      2.10 o
   0  -3  13       31.66       36.82      4.34 o
   1  -3  13       15.09       13.66      2.06 o
   2  -3  13        3.11        4.01      1.57 o
   3  -3  13        0.63        2.33      2.73 o
  -9  -2  13        2.07        0.36      4.55 o
  -8  -2  13        1.59        1.32      4.55 o
  -7  -2  13        1.43        1.60      1.32 o
  -6  -2  13        0.44       -0.04      2.16 o
  -5  -2  13        6.76        6.31      2.04 o
  -4  -2  13       13.66       14.24      5.69 o
  -3  -2  13        2.72       -0.60      5.03 o
  -2  -2  13        5.46        5.23      2.89 o
  -1  -2  13       21.03       21.90      2.06 o
   0  -2  13       27.44       27.02      2.06 o
   1  -2  13        9.81        7.83      1.57 o
   2  -2  13       13.57       13.66      1.90 o
   3  -2  13        0.37        1.36      1.30 o
  -9  -1  13        6.57       15.26      2.80 o
  -8  -1  13        3.10        2.72      3.77 o
  -7  -1  13        1.02       -0.30      3.05 o
  -6  -1  13        7.21        7.07      1.48 o
  -5  -1  13        1.08       -0.85      1.26 o
  -4  -1  13       31.67       30.63      4.55 o
  -3  -1  13        8.19        8.76      3.17 o
  -2  -1  13        4.59        3.00      1.36 o
  -1  -1  13        7.56       11.50      1.33 o
   0  -1  13       25.96       26.77      1.70 o
   1  -1  13       18.19       19.30      1.47 o
   2  -1  13        2.30        3.15      1.95 o
   3  -1  13        6.89        8.23      2.89 o
   4  -1  13        0.96       -0.12      2.28 o
  -9   0  13        4.56        5.18      3.95 o
  -8   0  13        3.16        1.58      3.71 o
  -7   0  13        1.76        2.43      0.98 o
  -6   0  13        1.88       -0.42      1.59 o
  -5   0  13        3.80        2.67      1.15 o
  -4   0  13        2.27        1.68      2.74 o
  -3   0  13        1.59        0.18      1.49 o
  -2   0  13       22.34       20.31      1.61 o
  -1   0  13       11.55        9.80      1.34 o
   0   0  13       45.42       42.53      2.25 o
   1   0  13       20.17       15.56      1.33 o
   2   0  13        5.25        2.49      1.79 o
   3   0  13        0.14        0.64      1.68 o
   4   0  13        0.40       -1.33      1.47 o
  -9   1  13        6.57       13.06      2.99 o
  -8   1  13        3.10        0.96      2.75 o
  -7   1  13        1.02        1.21      1.87 o
  -6   1  13        7.23        5.82      1.34 o
  -5   1  13        1.07       -1.47      1.47 o
  -4   1  13       31.65       30.16      1.61 o
  -3   1  13        8.20       11.09      1.58 o
  -2   1  13        4.58        3.83      1.01 o
  -1   1  13        7.56        9.79      1.21 o
   0   1  13       25.95       27.33      2.25 o
   1   1  13       18.18       19.84      1.50 o
   2   1  13        2.29        2.12      1.67 o
   3   1  13        6.89        4.96      2.64 o
  -9   2  13        2.08        7.43      2.52 o
  -8   2  13        1.59        0.60      1.56 o
  -7   2  13        1.43        1.92      1.26 o
  -6   2  13        0.44        0.36      0.86 o
  -5   2  13        6.76        5.08      2.41 o
  -4   2  13       13.63       14.12      2.23 o
  -3   2  13        2.71        2.63      1.18 o
  -2   2  13        5.45        5.32      1.04 o
  -1   2  13       21.00       23.92      2.93 o
   0   2  13       27.45       31.45      2.07 o
   1   2  13        9.81        9.28      1.42 o
   2   2  13       13.55       12.05      2.11 o
   3   2  13        0.37        0.84      1.23 o
  -8   3  13        1.59        2.40      2.52 o
  -7   3  13        1.05       -0.19      0.83 o
  -6   3  13        0.70        1.68      2.16 o
  -5   3  13        5.24        4.31      2.04 o
  -4   3  13       19.06       17.17      1.96 o
  -3   3  13        0.05       -0.21      1.12 o
  -2   3  13        6.90        6.57      1.19 o
  -1   3  13        8.18       11.44      1.45 o
   0   3  13       31.70       35.96      2.57 o
   1   3  13       15.11       15.87      4.19 o
   2   3  13        3.12        6.06      1.70 o
   3   3  13        0.62        0.19      1.41 o
  -8   4  13        1.21       -2.28      2.28 o
  -7   4  13        2.64        3.11      2.64 o
  -6   4  13        1.00        0.43      1.20 o
  -5   4  13        6.86        8.07      1.61 o
  -4   4  13       12.73       13.10      1.84 o
  -3   4  13        3.50        1.64      1.40 o
  -2   4  13        6.09        5.40      2.04 o
  -1   4  13       14.18       18.75      2.24 o
   0   4  13        9.43        8.07      1.47 o
   1   4  13        4.08        4.38      1.79 o
   2   4  13        1.16        2.40      2.40 o
  -7   5  13        3.94        6.00      1.46 o
  -6   5  13        0.86        1.32      1.26 o
  -5   5  13        3.23        3.17      1.86 o
  -4   5  13        1.10        1.73      1.46 o
  -3   5  13       16.21       15.70      2.15 o
  -2   5  13       15.95       19.63      2.40 o
  -1   5  13        1.22        1.54      1.23 o
   0   5  13        2.26        4.09      1.43 o
   1   5  13        3.34        1.83      1.46 o
  -5   6  13        0.32       -1.58      1.68 o
  -4   6  13        3.01        3.01      1.64 o
  -3   6  13        5.32        4.63      3.47 o
  -2   6  13        4.96        4.32      1.84 o
  -1   6  13        1.45        1.77      3.59 o
  -5  -5  14        0.10       -0.42      5.69 o
  -4  -5  14        1.75        0.82      5.51 o
  -3  -5  14        7.06        9.34      2.99 o
  -2  -5  14       10.46       14.25      3.47 o
  -1  -5  14        2.70        2.87      2.52 o
  -7  -4  14        0.04        3.47      1.56 o
  -6  -4  14        4.15        5.10      3.77 o
  -5  -4  14        2.06        0.81      5.45 o
  -4  -4  14        5.47        4.49      2.22 o
  -3  -4  14        1.20       -2.11      5.81 o
  -2  -4  14       16.22       22.28      3.59 o
  -1  -4  14       12.06       14.99      6.05 o
   0  -4  14        1.61        2.04      1.55 o
   1  -4  14        7.45        5.65      3.53 o
  -8  -3  14        2.36       -3.11      3.59 o
  -7  -3  14        4.38        4.71      5.33 o
  -6  -3  14        4.70        4.53      7.49 o
  -5  -3  14        3.44       -0.01      2.16 o
  -4  -3  14        6.54        9.05      6.23 o
  -3  -3  14       19.01       22.15      9.52 o
  -2  -3  14       16.17       19.09      7.97 o
  -1  -3  14       12.42       11.65      3.20 o
   0  -3  14        7.04        5.80      1.75 o
   1  -3  14       13.37       14.76      2.35 o
   2  -3  14        6.97       11.55      2.33 o
  -8  -2  14        4.59        0.84      5.15 o
  -7  -2  14        0.19        0.60      1.08 o
  -6  -2  14        0.61       -0.10      2.99 o
  -5  -2  14        0.40       -1.72      5.09 o
  -4  -2  14        1.40       -1.11      2.99 o
  -3  -2  14        0.48       -0.81      3.65 o
  -2  -2  14        0.65       -1.68      1.68 o
  -1  -2  14       15.49       14.28      4.64 o
   0  -2  14        1.55       -0.68      1.32 o
   1  -2  14       10.92       11.60      2.75 o
   2  -2  14        3.86        3.32      2.56 o
  -8  -1  14        0.75       -1.90      3.17 o
  -7  -1  14        3.44        2.79      2.65 o
  -6  -1  14        1.72        1.37      5.27 o
  -5  -1  14        3.63        1.82      1.54 o
  -4  -1  14        0.50       -0.72      4.61 o
  -3  -1  14        3.14        1.02      1.70 o
  -2  -1  14        2.82        2.41      2.31 o
  -1  -1  14        3.44        3.34      1.46 o
   0  -1  14        0.52        0.11      1.32 o
   1  -1  14        2.85        5.14      2.14 o
   2  -1  14        1.28       -0.41      1.19 o
  -8   0  14        0.17        0.96      1.56 o
  -7   0  14        0.41        0.22      2.40 o
  -6   0  14        0.06       -0.16      1.70 o
  -5   0  14        2.33        1.48      3.44 o
  -4   0  14        3.11        1.12      2.95 o
  -3   0  14        3.81        1.43      2.57 o
  -2   0  14        1.44        0.05      1.18 o
  -1   0  14        0.37       -0.80      0.80 o
   0   0  14        1.17       -0.56      1.50 o
   1   0  14        0.32       -0.67      2.14 o
   2   0  14        4.71        6.11      2.75 o
  -8   1  14        0.75        1.56      1.68 o
  -7   1  14        3.45        1.94      3.78 o
  -6   1  14        1.73        1.47      0.95 o
  -5   1  14        3.62        1.78      2.97 o
  -4   1  14        0.50       -0.40      1.87 o
  -3   1  14        3.12        3.10      2.18 o
  -2   1  14        2.82        3.72      1.38 o
  -1   1  14        3.45        2.77      1.06 o
   0   1  14        0.52        1.58      1.38 o
   1   1  14        2.84        4.74      1.52 o
   2   1  14        1.28        2.03      1.84 o
  -8   2  14        4.60        8.38      2.87 o
  -7   2  14        0.19       -1.02      1.02 o
  -6   2  14        0.61        1.45      1.06 o
  -5   2  14        0.40       -1.32      1.32 o
  -4   2  14        1.40        1.12      1.08 o
  -3   2  14        0.48       -0.56      1.12 o
  -2   2  14        0.65        0.22      1.09 o
  -1   2  14       15.49       15.13      1.61 o
   0   2  14        1.54       -0.54      1.23 o
   1   2  14       10.93       13.07      2.24 o
   2   2  14        3.86        9.09      2.12 o
  -8   3  14        2.35        0.12      2.52 o
  -7   3  14        4.38        3.77      1.14 o
  -6   3  14        4.71        5.68      1.38 o
  -5   3  14        3.45        3.38      1.35 o
  -4   3  14        6.53        6.83      2.28 o
  -3   3  14       18.99       22.04      3.11 o
  -2   3  14       16.18       20.60      3.35 o
  -1   3  14       12.40       13.12      1.99 o
   0   3  14        7.05        7.89      1.77 o
   1   3  14       13.35       15.86      4.97 o
   2   3  14        6.97       10.14      2.11 o
  -7   4  14        0.04       -2.16      2.40 o
  -6   4  14        4.14        7.67      2.99 o
  -5   4  14        2.05        2.23      1.40 o
  -4   4  14        5.48        2.41      1.50 o
  -3   4  14        1.20        2.65      1.50 o
  -2   4  14       16.20       17.93      2.29 o
  -1   4  14       12.07       12.63      4.19 o
   0   4  14        1.61        1.94      1.28 o
   1   4  14        7.46        7.91      2.52 o
  -5   5  14        0.10        1.49      1.68 o
  -4   5  14        1.75        1.24      1.74 o
  -3   5  14        7.07        9.41      2.69 o
  -2   5  14       10.47       13.61      2.24 o
  -1   5  14        2.71        2.75      2.04 o
  -5  -4  15        6.39        5.64     10.12 o
  -4  -4  15        0.25        1.44      2.28 o
  -3  -4  15        0.10       -1.92      1.92 o
  -2  -4  15        2.27        2.75      2.52 o
  -1  -4  15        9.17        0.72      7.67 o
  -6  -3  15        0.77        0.74      6.53 o
  -5  -3  15        5.05       10.67      5.33 o
  -4  -3  15        0.22        0.84      1.92 o
  -3  -3  15        2.34        0.12      2.04 o
  -2  -3  15        0.76        1.80      2.52 o
  -1  -3  15       12.99       15.38      3.06 o
   0  -3  15        8.58       10.92      2.16 o
  -7  -2  15        2.75        0.93      5.39 o
  -6  -2  15        1.92        3.38      7.13 o
  -5  -2  15        2.08        3.75      4.19 o
  -4  -2  15        3.69        5.27      2.28 o
  -3  -2  15        0.54       -0.12      1.80 o
  -2  -2  15        5.67        1.77      7.49 o
  -1  -2  15        7.22        6.40      3.29 o
   0  -2  15        3.93        5.17      1.29 o
   1  -2  15        1.79       -0.37      2.74 o
  -7  -1  15        0.78        2.75      2.28 o
  -6  -1  15        3.86        6.12      4.26 o
  -5  -1  15        1.73        2.25      1.35 o
  -4  -1  15        1.86        2.58      1.36 o
  -3  -1  15        0.82       -0.74      2.80 o
  -2  -1  15        3.08        1.37      4.05 o
  -1  -1  15        3.77        3.93      3.24 o
   0  -1  15        4.81        6.76      1.34 o
   1  -1  15        0.63        0.03      2.59 o
  -8   0  15        0.26        0.96      2.28 o
  -7   0  15        0.10        0.12      1.44 o
  -6   0  15        0.58        0.71      1.11 o
  -5   0  15        0.55       -0.08      1.12 o
  -4   0  15        0.02        0.17      1.09 o
  -3   0  15        1.33       -1.47      2.53 o
  -2   0  15        1.17        0.19      1.99 o
  -1   0  15        0.01       -0.90      1.16 o
   0   0  15        6.26        6.30      1.92 o
   1   0  15        0.46        1.00      1.98 o
  -7   1  15        0.78        1.80      1.68 o
  -6   1  15        3.86        6.17      1.35 o
  -5   1  15        1.73        1.10      1.32 o
  -4   1  15        1.86        1.49      3.15 o
  -3   1  15        0.82       -1.24      1.60 o
  -2   1  15        3.07        0.89      1.32 o
  -1   1  15        3.77        3.38      2.80 o
   0   1  15        4.81        4.52      1.35 o
   1   1  15        0.63       -0.06      1.32 o
  -7   2  15        2.75        1.56      2.52 o
  -6   2  15        1.92        3.30      1.26 o
  -5   2  15        2.07        4.53      2.40 o
  -4   2  15        3.70        4.14      1.35 o
  -3   2  15        0.55       -0.99      1.00 o
  -2   2  15        5.66        7.03      2.96 o
  -1   2  15        7.22        7.49      1.73 o
   0   2  15        3.93        6.05      1.49 o
   1   2  15        1.80        2.84      3.05 o
  -6   3  15        0.77        0.80      1.26 o
  -5   3  15        5.03       10.05      2.64 o
  -4   3  15        0.22       -0.69      1.29 o
  -3   3  15        2.34        1.69      1.52 o
  -2   3  15        0.77        1.15      1.52 o
  -1   3  15       12.99       16.51      2.32 o
   0   3  15        8.59       12.09      1.92 o
  -5   4  15        6.40       10.78      2.87 o
  -4   4  15        0.25       -1.92      1.92 o
  -3   4  15        0.10       -1.32      1.68 o
  -2   4  15        2.27        0.00      2.40 o
  -1   4  15        9.19       14.85      3.23 o
  -3  -3  16        0.52        1.56      2.28 o
  -5  -2  16        6.17       10.54      2.40 o
  -4  -2  16        5.49       10.18      2.75 o
  -3  -2  16        0.07       -3.72      4.19 o
  -2  -2  16        2.31        3.92      2.93 o
  -1  -2  16        1.61        0.71      4.31 o
  -6  -1  16        0.67        2.24      1.15 o
  -5  -1  16        0.50        2.74      1.35 o
  -4  -1  16        2.02        5.05      3.11 o
  -3  -1  16        0.04       -0.12      1.31 o
  -2  -1  16        1.11       -0.82      3.07 o
  -1  -1  16        1.85        2.09      1.48 o
  -6   0  16        4.65        6.78      1.55 o
  -5   0  16        7.97       14.72      2.46 o
  -4   0  16        0.00        1.08      1.44 o
  -3   0  16        2.92        4.11      3.10 o
  -2   0  16        1.90        2.81      2.53 o
  -1   0  16        5.49        3.34      2.40 o
  -6   1  16        0.67        0.90      1.25 o
  -5   1  16        0.50        1.04      1.23 o
  -4   1  16        2.01        5.31      1.67 o
  -3   1  16        0.04       -0.72      1.36 o
  -2   1  16        1.11        0.35      1.32 o
  -1   1  16        1.85        2.90      2.91 o
  -6   2  16        1.37        2.40      2.75 o
  -5   2  16        6.17        7.91      1.77 o
  -4   2  16        5.48        7.88      1.84 o
  -3   2  16        0.07       -1.08      1.68 o
  -2   2  16        2.31        1.50      1.57 o
  -1   2  16        1.61        0.53      2.46 o
  -4   3  16        2.86        2.04      2.16 o
  -3   3  16        0.52       -0.30      1.98 o
 
